# Supplementary material for: Epidemiological pattern of trauma among children 0–9 years in Cameroon
Source: PLoS One. 2024 Dec 23;19(12):e0311327. doi: 10.1371/journal.pone.0311327 (PMC11666062; doi:10.1371/journal.pone.0311327)
Supplement: S1 Dataset — (CSV) [file pone.0311327.s001.csv]

hospital	age	sex	education	urban	i_activity	i_loc	i_mechanism	i_rtirole_patient	i_counterpart	i_intent	scenecare	inj_total	disposition	fu_disposition_condition
HRL	8	FEMALE/FÉMININ	PRIMARY SCHOOL / PRIMAIRE*	RURAL/ RURAL	TRAVELING/ VOYAGE	STREET/HIGHWAY/ROAD, RUE/ROUTE/AUTOROUTE	Road traffic injury (RTI), Accident de la Route (AVP),	Pedestrian/ Piéton	Mototaxi	UNINTENTIONAL/NON INTENTIONNEL	NO/ NON	1	ADMITTED TO WARD / HOSPITALISÉ EN CHIRUGIE	MAJOR DISABILITY (DEPENDENT ON OTHERS) / INCAPACITÉ MAJEURE (DÉPENDANT DES AUTRES)
HRE	5	MALE/MASCULIN	PRIMARY SCHOOL / PRIMAIRE*	URBAN/ URBAIN	LEISURE/PLAY / LOISIR/JEU	PRIVATE HOUSE/HOME, DOMICILE/MAISON PRIVÉE	Fall, Chute	NA	NA	UNINTENTIONAL/NON INTENTIONNEL	NO/ NON	1	LEFT AMA AGAINST MEDICAL ADVICE / SCAM	NA
HRE	5	FEMALE/FÉMININ	PRIMARY SCHOOL / PRIMAIRE*	RURAL/ RURAL	DOMESTIC ACTIVITY / ACTIVITÉ DOMESTIQUE	STREET/HIGHWAY/ROAD, RUE/ROUTE/AUTOROUTE	Road traffic injury (RTI), Accident de la Route (AVP),	Pedestrian/ Piéton	Mototaxi	UNINTENTIONAL/NON INTENTIONNEL	NO/ NON	1	ADMITTED TO WARD / HOSPITALISÉ EN CHIRUGIE	MAJOR DISABILITY (DEPENDENT ON OTHERS) / INCAPACITÉ MAJEURE (DÉPENDANT DES AUTRES)
HRE	2	FEMALE/FÉMININ	NO FORMAL EDUCATION / AUCUNE EDUCATION FORMELLE	URBAN/ URBAIN	LEISURE/PLAY / LOISIR/JEU	PRIVATE HOUSE/HOME, DOMICILE/MAISON PRIVÉE	Drowning/Submersion, Noyade	NA	NA	UNKNOWN/INCONNU	NO/ NON	1	ADMITTED TO WARD / HOSPITALISÉ EN CHIRUGIE	MINOR DISABILITY (CAN PERFORM ADLS, LIMITED ABILITY TO MOVE) / INCAPACITÉ MINEURE (PEUT EFFECTUER DES ACTIVITÉS JOURNALIÈRES MINIMALES, CAPACITÉ LIMITÉE À SE DÉPLACER)
HRE	4	MALE/MASCULIN	PRIMARY SCHOOL / PRIMAIRE*	URBAN/ URBAIN	TRAVELING/ VOYAGE	STREET/HIGHWAY/ROAD, RUE/ROUTE/AUTOROUTE	Road traffic injury (RTI), Accident de la Route (AVP),	Pedestrian/ Piéton	Mototaxi	UNINTENTIONAL/NON INTENTIONNEL	NO/ NON	1	EMERGENCY WARD OBSERVATION / EMERGENCY WARD OBSERVATION	MINOR DISABILITY (CAN PERFORM ADLS, LIMITED ABILITY TO MOVE) / INCAPACITÉ MINEURE (PEUT EFFECTUER DES ACTIVITÉS JOURNALIÈRES MINIMALES, CAPACITÉ LIMITÉE À SE DÉPLACER)
HRM	7	MALE/MASCULIN	PRIMARY SCHOOL / PRIMAIRE*	RURAL/ RURAL	OTHER (PLEASE SPECIFY) / AUTRE (PRÉCISEZ)	PRIVATE HOUSE/HOME, DOMICILE/MAISON PRIVÉE	Fall, Chute	NA	NA	UNINTENTIONAL/NON INTENTIONNEL	YES/OUI	0	ADMITTED TO WARD / HOSPITALISÉ EN CHIRUGIE	LITTLE OR NO DISABILITY / INCAPACITÉ TRÈS FAIBLE OU ABSENTE
HRB	5	MALE/MASCULIN	PRIMARY SCHOOL / PRIMAIRE*	RURAL/ RURAL	LEISURE/PLAY / LOISIR/JEU	PRIVATE HOUSE/HOME, DOMICILE/MAISON PRIVÉE	Explosive Blast, Explosion	NA	NA	INTENTIONAL (ASSAULT/HOMICIDE) / INTENTIONNEL (AGRESSION/HOMICIDE)	NO/ NON	0	ADMITTED TO WARD / HOSPITALISÉ EN CHIRUGIE	LITTLE OR NO DISABILITY / INCAPACITÉ TRÈS FAIBLE OU ABSENTE
HRL	2	FEMALE/FÉMININ	NO FORMAL EDUCATION / AUCUNE EDUCATION FORMELLE	URBAN/ URBAIN	LEISURE/PLAY / LOISIR/JEU	PRIVATE HOUSE/HOME, DOMICILE/MAISON PRIVÉE	Burn (smoke/fire/flames), Brûlure (incendie/fumée),	NA	NA	UNINTENTIONAL/NON INTENTIONNEL	YES/OUI	1	ADMITTED TO WARD / HOSPITALISÉ EN CHIRUGIE	LITTLE OR NO DISABILITY / INCAPACITÉ TRÈS FAIBLE OU ABSENTE
HDB	9	MALE/MASCULIN	PRIMARY SCHOOL / PRIMAIRE*	URBAN/ URBAIN	OTHER (PLEASE SPECIFY) / AUTRE (PRÉCISEZ)	STREET/HIGHWAY/ROAD, RUE/ROUTE/AUTOROUTE	Road traffic injury (RTI), Accident de la Route (AVP),	Pedestrian/ Piéton	Mototaxi	UNINTENTIONAL/NON INTENTIONNEL	NO/ NON	0	EMERGENCY WARD OBSERVATION / EMERGENCY WARD OBSERVATION	MAJOR DISABILITY (DEPENDENT ON OTHERS) / INCAPACITÉ MAJEURE (DÉPENDANT DES AUTRES)
CUY	4	FEMALE/FÉMININ	PRIMARY SCHOOL / PRIMAIRE*	URBAN/ URBAIN	LEISURE/PLAY / LOISIR/JEU	STREET/HIGHWAY/ROAD, RUE/ROUTE/AUTOROUTE	Road traffic injury (RTI), Accident de la Route (AVP),	Pedestrian/ Piéton	Mototaxi	UNINTENTIONAL/NON INTENTIONNEL	NO/ NON	1	DIRECTLY TO OR / DIRECTEMENT AU BO	MINOR DISABILITY (CAN PERFORM ADLS, LIMITED ABILITY TO MOVE) / INCAPACITÉ MINEURE (PEUT EFFECTUER DES ACTIVITÉS JOURNALIÈRES MINIMALES, CAPACITÉ LIMITÉE À SE DÉPLACER)
HLD	8	MALE/MASCULIN	PRIMARY SCHOOL / PRIMAIRE*	URBAN/ URBAIN	LEISURE/PLAY / LOISIR/JEU	PRIVATE HOUSE/HOME, DOMICILE/MAISON PRIVÉE	Fall, Chute	NA	NA	UNINTENTIONAL/NON INTENTIONNEL	NO/ NON	3	ADMITTED TO WARD / HOSPITALISÉ EN CHIRUGIE	LITTLE OR NO DISABILITY / INCAPACITÉ TRÈS FAIBLE OU ABSENTE
HRL	9	MALE/MASCULIN	PRIMARY SCHOOL / PRIMAIRE*	URBAN/ URBAIN	LEISURE/PLAY / LOISIR/JEU	PRIVATE HOUSE/HOME, DOMICILE/MAISON PRIVÉE	Fall, Chute	NA	NA	UNINTENTIONAL/NON INTENTIONNEL	NO/ NON	1	LEFT AMA AGAINST MEDICAL ADVICE / SCAM	NA
HRL	9	FEMALE/FÉMININ	PRIMARY SCHOOL / PRIMAIRE*	URBAN/ URBAIN	TRAVELING/ VOYAGE	STREET/HIGHWAY/ROAD, RUE/ROUTE/AUTOROUTE	Road traffic injury (RTI), Accident de la Route (AVP),	Bus	Truck/Camion	UNINTENTIONAL/NON INTENTIONNEL	NO/ NON	0	ADMITTED TO WARD / HOSPITALISÉ EN CHIRUGIE	LITTLE OR NO DISABILITY / INCAPACITÉ TRÈS FAIBLE OU ABSENTE
HRL	7	MALE/MASCULIN	PRIMARY SCHOOL / PRIMAIRE*	URBAN/ URBAIN	TRAVELING/ VOYAGE	STREET/HIGHWAY/ROAD, RUE/ROUTE/AUTOROUTE	Road traffic injury (RTI), Accident de la Route (AVP),	Private Car/ Véhicule privé	Truck/Camion	UNINTENTIONAL/NON INTENTIONNEL	NO/ NON	0	ADMITTED TO WARD / HOSPITALISÉ EN CHIRUGIE	LITTLE OR NO DISABILITY / INCAPACITÉ TRÈS FAIBLE OU ABSENTE
HRE	6	FEMALE/FÉMININ	PRIMARY SCHOOL / PRIMAIRE*	URBAN/ URBAIN	LEISURE/PLAY / LOISIR/JEU	PRIVATE HOUSE/HOME, DOMICILE/MAISON PRIVÉE	Fall, Chute	NA	NA	UNINTENTIONAL/NON INTENTIONNEL	NO/ NON	0	LEFT AMA AGAINST MEDICAL ADVICE / SCAM	NA
HRB	4	FEMALE/FÉMININ	PRIMARY SCHOOL / PRIMAIRE*	RURAL/ RURAL	LEISURE/PLAY / LOISIR/JEU	STREET/HIGHWAY/ROAD, RUE/ROUTE/AUTOROUTE	Road traffic injury (RTI), Accident de la Route (AVP),	Pedestrian/ Piéton	Mototaxi	UNINTENTIONAL/NON INTENTIONNEL	NO/ NON	1	EMERGENCY WARD OBSERVATION / EMERGENCY WARD OBSERVATION	MAJOR DISABILITY (DEPENDENT ON OTHERS) / INCAPACITÉ MAJEURE (DÉPENDANT DES AUTRES)
HRM	1	MALE/MASCULIN	NO FORMAL EDUCATION / AUCUNE EDUCATION FORMELLE	URBAN/ URBAIN	LEISURE/PLAY / LOISIR/JEU	PRIVATE HOUSE/HOME, DOMICILE/MAISON PRIVÉE	Fall, Chute	NA	NA	NA	NO/ NON	1	ADMITTED TO WARD / HOSPITALISÉ EN CHIRUGIE	MINOR DISABILITY (CAN PERFORM ADLS, LIMITED ABILITY TO MOVE) / INCAPACITÉ MINEURE (PEUT EFFECTUER DES ACTIVITÉS JOURNALIÈRES MINIMALES, CAPACITÉ LIMITÉE À SE DÉPLACER)
HRL	1.8	FEMALE/FÉMININ	NO FORMAL EDUCATION / AUCUNE EDUCATION FORMELLE	URBAN/ URBAIN	LEISURE/PLAY / LOISIR/JEU	PRIVATE HOUSE/HOME, DOMICILE/MAISON PRIVÉE	Burn (smoke/fire/flames), Brûlure (incendie/fumée),	NA	NA	UNINTENTIONAL/NON INTENTIONNEL	NO/ NON	1	ADMITTED TO WARD / HOSPITALISÉ EN CHIRUGIE	LITTLE OR NO DISABILITY / INCAPACITÉ TRÈS FAIBLE OU ABSENTE
HRB	8	FEMALE/FÉMININ	PRIMARY SCHOOL / PRIMAIRE*	RURAL/ RURAL	LEISURE/PLAY / LOISIR/JEU	STREET/HIGHWAY/ROAD, RUE/ROUTE/AUTOROUTE	Road traffic injury (RTI), Accident de la Route (AVP),	Pedestrian/ Piéton	Mototaxi	UNINTENTIONAL/NON INTENTIONNEL	NO/ NON	0	EMERGENCY WARD OBSERVATION / EMERGENCY WARD OBSERVATION	MAJOR DISABILITY (DEPENDENT ON OTHERS) / INCAPACITÉ MAJEURE (DÉPENDANT DES AUTRES)
BRH	1.2	FEMALE/FÉMININ	OTHER (SPECIFY) / AUTRE (PRÉCISEZ)	RURAL/ RURAL	TRAVELING/ VOYAGE	STREET/HIGHWAY/ROAD, RUE/ROUTE/AUTOROUTE	Road traffic injury (RTI), Accident de la Route (AVP),	Bus	None, Aucune	UNINTENTIONAL/NON INTENTIONNEL	NO/ NON	0	ADMITTED TO WARD / HOSPITALISÉ EN CHIRUGIE	LITTLE OR NO DISABILITY / INCAPACITÉ TRÈS FAIBLE OU ABSENTE
CUY	5	MALE/MASCULIN	PRIMARY SCHOOL / PRIMAIRE*	URBAN/ URBAIN	LEISURE/PLAY / LOISIR/JEU	STREET/HIGHWAY/ROAD, RUE/ROUTE/AUTOROUTE	Road traffic injury (RTI), Accident de la Route (AVP),	Pedestrian/ Piéton	Mototaxi	UNINTENTIONAL/NON INTENTIONNEL	NO/ NON	0	ADMITTED TO WARD / HOSPITALISÉ EN CHIRUGIE	LITTLE OR NO DISABILITY / INCAPACITÉ TRÈS FAIBLE OU ABSENTE
BRH	1.2	FEMALE/FÉMININ	OTHER (SPECIFY) / AUTRE (PRÉCISEZ)	URBAN/ URBAIN	LEISURE/PLAY / LOISIR/JEU	PRIVATE HOUSE/HOME, DOMICILE/MAISON PRIVÉE	Scald, Brûlure (ébouillantage)	NA	NA	UNINTENTIONAL/NON INTENTIONNEL	YES/OUI	0	ADMITTED TO WARD / HOSPITALISÉ EN CHIRUGIE	LITTLE OR NO DISABILITY / INCAPACITÉ TRÈS FAIBLE OU ABSENTE
CUY	7	MALE/MASCULIN	PRIMARY SCHOOL / PRIMAIRE*	URBAN/ URBAIN	LEISURE/PLAY / LOISIR/JEU	STREET/HIGHWAY/ROAD, RUE/ROUTE/AUTOROUTE	Road traffic injury (RTI), Accident de la Route (AVP),	Pedestrian/ Piéton	Motorcycle/Motocyclette	UNINTENTIONAL/NON INTENTIONNEL	NO/ NON	1	DIRECTLY TO OR / DIRECTEMENT AU BO	LITTLE OR NO DISABILITY / INCAPACITÉ TRÈS FAIBLE OU ABSENTE
BRH	3	FEMALE/FÉMININ	NO FORMAL EDUCATION / AUCUNE EDUCATION FORMELLE	URBAN/ URBAIN	TRAVELING/ VOYAGE	STREET/HIGHWAY/ROAD, RUE/ROUTE/AUTOROUTE	Road traffic injury (RTI), Accident de la Route (AVP),	Bus	None, Aucune	UNINTENTIONAL/NON INTENTIONNEL	NO/ NON	1	ADMITTED TO ICU / HOSPITALISÉ EN RÉA	LITTLE OR NO DISABILITY / INCAPACITÉ TRÈS FAIBLE OU ABSENTE
CUY	6	MALE/MASCULIN	PRIMARY SCHOOL / PRIMAIRE*	URBAN/ URBAIN	LEISURE/PLAY / LOISIR/JEU	PRIVATE HOUSE/HOME, DOMICILE/MAISON PRIVÉE	Fall, Chute	NA	NA	UNINTENTIONAL/NON INTENTIONNEL	NO/ NON	1	ADMITTED TO WARD / HOSPITALISÉ EN CHIRUGIE	MINOR DISABILITY (CAN PERFORM ADLS, LIMITED ABILITY TO MOVE) / INCAPACITÉ MINEURE (PEUT EFFECTUER DES ACTIVITÉS JOURNALIÈRES MINIMALES, CAPACITÉ LIMITÉE À SE DÉPLACER)
HRM	1	MALE/MASCULIN	NO FORMAL EDUCATION / AUCUNE EDUCATION FORMELLE	RURAL/ RURAL	LEISURE/PLAY / LOISIR/JEU	PRIVATE HOUSE/HOME, DOMICILE/MAISON PRIVÉE	Burn (smoke/fire/flames), Brûlure (incendie/fumée),	NA	NA	UNINTENTIONAL/NON INTENTIONNEL	NO/ NON	2	ADMITTED TO ICU / HOSPITALISÉ EN RÉA	MINOR DISABILITY (CAN PERFORM ADLS, LIMITED ABILITY TO MOVE) / INCAPACITÉ MINEURE (PEUT EFFECTUER DES ACTIVITÉS JOURNALIÈRES MINIMALES, CAPACITÉ LIMITÉE À SE DÉPLACER)
HRM	8	FEMALE/FÉMININ	PRIMARY SCHOOL / PRIMAIRE*	RURAL/ RURAL	LEISURE/PLAY / LOISIR/JEU	STREET/HIGHWAY/ROAD, RUE/ROUTE/AUTOROUTE	Road traffic injury (RTI), Accident de la Route (AVP),	Motorcycle/Motocyclette	None, Aucune	UNINTENTIONAL/NON INTENTIONNEL	NO/ NON	1	ADMITTED TO WARD / HOSPITALISÉ EN CHIRUGIE	MINOR DISABILITY (CAN PERFORM ADLS, LIMITED ABILITY TO MOVE) / INCAPACITÉ MINEURE (PEUT EFFECTUER DES ACTIVITÉS JOURNALIÈRES MINIMALES, CAPACITÉ LIMITÉE À SE DÉPLACER)
HRE	7	MALE/MASCULIN	PRIMARY SCHOOL / PRIMAIRE*	RURAL/ RURAL	LEISURE/PLAY / LOISIR/JEU	PRIVATE HOUSE/HOME, DOMICILE/MAISON PRIVÉE	Road traffic injury (RTI), Accident de la Route (AVP),	Pedestrian/ Piéton	Mototaxi	UNINTENTIONAL/NON INTENTIONNEL	YES/OUI	1	ADMITTED TO WARD / HOSPITALISÉ EN CHIRUGIE	MINOR DISABILITY (CAN PERFORM ADLS, LIMITED ABILITY TO MOVE) / INCAPACITÉ MINEURE (PEUT EFFECTUER DES ACTIVITÉS JOURNALIÈRES MINIMALES, CAPACITÉ LIMITÉE À SE DÉPLACER)
HRE	4	MALE/MASCULIN	NO FORMAL EDUCATION / AUCUNE EDUCATION FORMELLE	RURAL/ RURAL	LEISURE/PLAY / LOISIR/JEU	PRIVATE HOUSE/HOME, DOMICILE/MAISON PRIVÉE	Scald, Brûlure (ébouillantage)	NA	NA	UNINTENTIONAL/NON INTENTIONNEL	YES/OUI	0	ADMITTED TO WARD / HOSPITALISÉ EN CHIRUGIE	LITTLE OR NO DISABILITY / INCAPACITÉ TRÈS FAIBLE OU ABSENTE
CUY	9	FEMALE/FÉMININ	PRIMARY SCHOOL / PRIMAIRE*	URBAN/ URBAIN	LEISURE/PLAY / LOISIR/JEU	STREET/HIGHWAY/ROAD, RUE/ROUTE/AUTOROUTE	Road traffic injury (RTI), Accident de la Route (AVP),	Pedestrian/ Piéton	Mototaxi	UNINTENTIONAL/NON INTENTIONNEL	NO/ NON	1	EMERGENCY WARD OBSERVATION / EMERGENCY WARD OBSERVATION	NA
HRM	1	FEMALE/FÉMININ	NO FORMAL EDUCATION / AUCUNE EDUCATION FORMELLE	RURAL/ RURAL	LEISURE/PLAY / LOISIR/JEU	PRIVATE HOUSE/HOME, DOMICILE/MAISON PRIVÉE	Scald, Brûlure (ébouillantage)	NA	NA	UNINTENTIONAL/NON INTENTIONNEL	NO/ NON	2	LEFT AMA AGAINST MEDICAL ADVICE / SCAM	NA
HRM	9	FEMALE/FÉMININ	PRIMARY SCHOOL / PRIMAIRE*	URBAN/ URBAIN	LEISURE/PLAY / LOISIR/JEU	STREET/HIGHWAY/ROAD, RUE/ROUTE/AUTOROUTE	Road traffic injury (RTI), Accident de la Route (AVP),	Motorcycle/Motocyclette	Motorcycle/Motocyclette	UNINTENTIONAL/NON INTENTIONNEL	NO/ NON	1	ADMITTED TO ICU / HOSPITALISÉ EN RÉA	MINOR DISABILITY (CAN PERFORM ADLS, LIMITED ABILITY TO MOVE) / INCAPACITÉ MINEURE (PEUT EFFECTUER DES ACTIVITÉS JOURNALIÈRES MINIMALES, CAPACITÉ LIMITÉE À SE DÉPLACER)
BRH	1.4	FEMALE/FÉMININ	OTHER (SPECIFY) / AUTRE (PRÉCISEZ)	URBAN/ URBAIN	LEISURE/PLAY / LOISIR/JEU	PRIVATE HOUSE/HOME, DOMICILE/MAISON PRIVÉE	Scald, Brûlure (ébouillantage)	NA	NA	UNINTENTIONAL/NON INTENTIONNEL	YES/OUI	0	ADMITTED TO WARD / HOSPITALISÉ EN CHIRUGIE	LITTLE OR NO DISABILITY / INCAPACITÉ TRÈS FAIBLE OU ABSENTE
BRH	8	MALE/MASCULIN	NO FORMAL EDUCATION / AUCUNE EDUCATION FORMELLE	URBAN/ URBAIN	LEISURE/PLAY / LOISIR/JEU	STREET/HIGHWAY/ROAD, RUE/ROUTE/AUTOROUTE	Road traffic injury (RTI), Accident de la Route (AVP),	Pedestrian/ Piéton	Mototaxi	UNINTENTIONAL/NON INTENTIONNEL	NO/ NON	0	ADMITTED TO WARD / HOSPITALISÉ EN CHIRUGIE	LITTLE OR NO DISABILITY / INCAPACITÉ TRÈS FAIBLE OU ABSENTE
BRH	7	FEMALE/FÉMININ	NO FORMAL EDUCATION / AUCUNE EDUCATION FORMELLE	RURAL/ RURAL	LEISURE/PLAY / LOISIR/JEU	STREET/HIGHWAY/ROAD, RUE/ROUTE/AUTOROUTE	Road traffic injury (RTI), Accident de la Route (AVP),	Pedestrian/ Piéton	Mototaxi	UNINTENTIONAL/NON INTENTIONNEL	NO/ NON	1	ADMITTED TO ICU / HOSPITALISÉ EN RÉA	LITTLE OR NO DISABILITY / INCAPACITÉ TRÈS FAIBLE OU ABSENTE
HRM	7	MALE/MASCULIN	PRIMARY SCHOOL / PRIMAIRE*	URBAN/ URBAIN	LEISURE/PLAY / LOISIR/JEU	PRIVATE HOUSE/HOME, DOMICILE/MAISON PRIVÉE	Stab/cut, Arme blanche (couteau,etc.)	NA	NA	UNINTENTIONAL/NON INTENTIONNEL	NO/ NON	1	DIRECTLY TO OR / DIRECTEMENT AU BO	LITTLE OR NO DISABILITY / INCAPACITÉ TRÈS FAIBLE OU ABSENTE
HRM	3	FEMALE/FÉMININ	NO FORMAL EDUCATION / AUCUNE EDUCATION FORMELLE	URBAN/ URBAIN	LEISURE/PLAY / LOISIR/JEU	PRIVATE HOUSE/HOME, DOMICILE/MAISON PRIVÉE	Scald, Brûlure (ébouillantage)	NA	NA	UNINTENTIONAL/NON INTENTIONNEL	YES/OUI	0	ADMITTED TO WARD / HOSPITALISÉ EN CHIRUGIE	NA
HRL	4	MALE/MASCULIN	PRIMARY SCHOOL / PRIMAIRE*	URBAN/ URBAIN	EDUCATION/APPRENTISSAGE	STREET/HIGHWAY/ROAD, RUE/ROUTE/AUTOROUTE	Road traffic injury (RTI), Accident de la Route (AVP),	Pedestrian/ Piéton	Bus	UNINTENTIONAL/NON INTENTIONNEL	NO/ NON	1	DIED / DÉCÉDÉ	NA
CUY	7	FEMALE/FÉMININ	PRIMARY SCHOOL / PRIMAIRE*	URBAN/ URBAIN	LEISURE/PLAY / LOISIR/JEU	STREET/HIGHWAY/ROAD, RUE/ROUTE/AUTOROUTE	Road traffic injury (RTI), Accident de la Route (AVP),	Mototaxi	Mototaxi	UNINTENTIONAL/NON INTENTIONNEL	NO/ NON	1	EMERGENCY WARD OBSERVATION / EMERGENCY WARD OBSERVATION	MINOR DISABILITY (CAN PERFORM ADLS, LIMITED ABILITY TO MOVE) / INCAPACITÉ MINEURE (PEUT EFFECTUER DES ACTIVITÉS JOURNALIÈRES MINIMALES, CAPACITÉ LIMITÉE À SE DÉPLACER)
BRH	4	FEMALE/FÉMININ	PRIMARY SCHOOL / PRIMAIRE*	RURAL/ RURAL	LEISURE/PLAY / LOISIR/JEU	STREET/HIGHWAY/ROAD, RUE/ROUTE/AUTOROUTE	Road traffic injury (RTI), Accident de la Route (AVP),	Pedestrian/ Piéton	Mototaxi	UNINTENTIONAL/NON INTENTIONNEL	NO/ NON	1	ADMITTED TO WARD / HOSPITALISÉ EN CHIRUGIE	MINOR DISABILITY (CAN PERFORM ADLS, LIMITED ABILITY TO MOVE) / INCAPACITÉ MINEURE (PEUT EFFECTUER DES ACTIVITÉS JOURNALIÈRES MINIMALES, CAPACITÉ LIMITÉE À SE DÉPLACER)
HRE	2	MALE/MASCULIN	OTHER (SPECIFY) / AUTRE (PRÉCISEZ)	RURAL/ RURAL	UNKNOWN/ INCONNU	STREET/HIGHWAY/ROAD, RUE/ROUTE/AUTOROUTE	Road traffic injury (RTI), Accident de la Route (AVP),	Pedestrian/ Piéton	Bus	UNINTENTIONAL/NON INTENTIONNEL	NO/ NON	1	TRANSFERRED / TRANSFÉRÉ	NA
HRM	7	MALE/MASCULIN	PRIMARY SCHOOL / PRIMAIRE*	RURAL/ RURAL	LEISURE/PLAY / LOISIR/JEU	OPEN LAND/BEACH/FOREST/DESERT, TERRAIN VAGUE/PLAGE/FORÊT/DÉSERT	Fall, Chute	NA	NA	UNINTENTIONAL/NON INTENTIONNEL	NO/ NON	2	ADMITTED TO WARD / HOSPITALISÉ EN CHIRUGIE	MINOR DISABILITY (CAN PERFORM ADLS, LIMITED ABILITY TO MOVE) / INCAPACITÉ MINEURE (PEUT EFFECTUER DES ACTIVITÉS JOURNALIÈRES MINIMALES, CAPACITÉ LIMITÉE À SE DÉPLACER)
HRM	4	FEMALE/FÉMININ	PRIMARY SCHOOL / PRIMAIRE*	URBAN/ URBAIN	LEISURE/PLAY / LOISIR/JEU	STREET/HIGHWAY/ROAD, RUE/ROUTE/AUTOROUTE	Road traffic injury (RTI), Accident de la Route (AVP),	Pedestrian/ Piéton	Motorcycle/Motocyclette	UNINTENTIONAL/NON INTENTIONNEL	NO/ NON	1	ADMITTED TO WARD / HOSPITALISÉ EN CHIRUGIE	MINOR DISABILITY (CAN PERFORM ADLS, LIMITED ABILITY TO MOVE) / INCAPACITÉ MINEURE (PEUT EFFECTUER DES ACTIVITÉS JOURNALIÈRES MINIMALES, CAPACITÉ LIMITÉE À SE DÉPLACER)
HRM	7	FEMALE/FÉMININ	PRIMARY SCHOOL / PRIMAIRE*	URBAN/ URBAIN	LEISURE/PLAY / LOISIR/JEU	STREET/HIGHWAY/ROAD, RUE/ROUTE/AUTOROUTE	Road traffic injury (RTI), Accident de la Route (AVP),	Pedestrian/ Piéton	Mototaxi	UNINTENTIONAL/NON INTENTIONNEL	UNKNOWN/INCONNU	1	ADMITTED TO WARD / HOSPITALISÉ EN CHIRUGIE	MINOR DISABILITY (CAN PERFORM ADLS, LIMITED ABILITY TO MOVE) / INCAPACITÉ MINEURE (PEUT EFFECTUER DES ACTIVITÉS JOURNALIÈRES MINIMALES, CAPACITÉ LIMITÉE À SE DÉPLACER)
HRM	1	MALE/MASCULIN	NO FORMAL EDUCATION / AUCUNE EDUCATION FORMELLE	URBAN/ URBAIN	LEISURE/PLAY / LOISIR/JEU	STREET/HIGHWAY/ROAD, RUE/ROUTE/AUTOROUTE	Road traffic injury (RTI), Accident de la Route (AVP),	Pedestrian/ Piéton	Motorcycle/Motocyclette	UNINTENTIONAL/NON INTENTIONNEL	NO/ NON	2	ADMITTED TO ICU / HOSPITALISÉ EN RÉA	DECEASED* / DÉCÉDÉ *
HRM	2	FEMALE/FÉMININ	NO FORMAL EDUCATION / AUCUNE EDUCATION FORMELLE	RURAL/ RURAL	LEISURE/PLAY / LOISIR/JEU	PRIVATE HOUSE/HOME, DOMICILE/MAISON PRIVÉE	Fall, Chute	NA	NA	UNINTENTIONAL/NON INTENTIONNEL	NO/ NON	2	ADMITTED TO WARD / HOSPITALISÉ EN CHIRUGIE	LITTLE OR NO DISABILITY / INCAPACITÉ TRÈS FAIBLE OU ABSENTE
HRL	8	FEMALE/FÉMININ	PRIMARY SCHOOL / PRIMAIRE*	URBAN/ URBAIN	DOMESTIC ACTIVITY / ACTIVITÉ DOMESTIQUE	PRIVATE HOUSE/HOME, DOMICILE/MAISON PRIVÉE	Stab/cut, Arme blanche (couteau,etc.)	NA	NA	UNINTENTIONAL/NON INTENTIONNEL	YES/OUI	1	ADMITTED TO WARD / HOSPITALISÉ EN CHIRUGIE	LITTLE OR NO DISABILITY / INCAPACITÉ TRÈS FAIBLE OU ABSENTE
BRH	3	MALE/MASCULIN	PRIMARY SCHOOL / PRIMAIRE*	URBAN/ URBAIN	LEISURE/PLAY / LOISIR/JEU	SCHOOL/INSTITUTION/EDUCATIONAL AREA, ECOLE/LYCÉE/LIEU D'APPRENTISSAGE	Fall, Chute	NA	NA	UNINTENTIONAL/NON INTENTIONNEL	NO/ NON	1	ADMITTED TO WARD / HOSPITALISÉ EN CHIRUGIE	MINOR DISABILITY (CAN PERFORM ADLS, LIMITED ABILITY TO MOVE) / INCAPACITÉ MINEURE (PEUT EFFECTUER DES ACTIVITÉS JOURNALIÈRES MINIMALES, CAPACITÉ LIMITÉE À SE DÉPLACER)
HRB	4	MALE/MASCULIN	OTHER (SPECIFY) / AUTRE (PRÉCISEZ)	URBAN/ URBAIN	LEISURE/PLAY / LOISIR/JEU	STREET/HIGHWAY/ROAD, RUE/ROUTE/AUTOROUTE	Road traffic injury (RTI), Accident de la Route (AVP),	Pedestrian/ Piéton	Mototaxi	UNINTENTIONAL/NON INTENTIONNEL	NO/ NON	1	ADMITTED TO WARD / HOSPITALISÉ EN CHIRUGIE	MAJOR DISABILITY (DEPENDENT ON OTHERS) / INCAPACITÉ MAJEURE (DÉPENDANT DES AUTRES)
HRL	7	FEMALE/FÉMININ	PRIMARY SCHOOL / PRIMAIRE*	URBAN/ URBAIN	LEISURE/PLAY / LOISIR/JEU	STREET/HIGHWAY/ROAD, RUE/ROUTE/AUTOROUTE	Road traffic injury (RTI), Accident de la Route (AVP),	Pedestrian/ Piéton	Bus	UNINTENTIONAL/NON INTENTIONNEL	NO/ NON	2	ADMITTED TO ICU / HOSPITALISÉ EN RÉA	MINOR DISABILITY (CAN PERFORM ADLS, LIMITED ABILITY TO MOVE) / INCAPACITÉ MINEURE (PEUT EFFECTUER DES ACTIVITÉS JOURNALIÈRES MINIMALES, CAPACITÉ LIMITÉE À SE DÉPLACER)
HRM	1	MALE/MASCULIN	NO FORMAL EDUCATION / AUCUNE EDUCATION FORMELLE	URBAN/ URBAIN	LEISURE/PLAY / LOISIR/JEU	PRIVATE HOUSE/HOME, DOMICILE/MAISON PRIVÉE	Scald, Brûlure (ébouillantage)	NA	NA	UNINTENTIONAL/NON INTENTIONNEL	NO/ NON	1	ADMITTED TO ICU / HOSPITALISÉ EN RÉA	MINOR DISABILITY (CAN PERFORM ADLS, LIMITED ABILITY TO MOVE) / INCAPACITÉ MINEURE (PEUT EFFECTUER DES ACTIVITÉS JOURNALIÈRES MINIMALES, CAPACITÉ LIMITÉE À SE DÉPLACER)
BRH	7	FEMALE/FÉMININ	PRIMARY SCHOOL / PRIMAIRE*	URBAN/ URBAIN	LEISURE/PLAY / LOISIR/JEU	PRIVATE HOUSE/HOME, DOMICILE/MAISON PRIVÉE	Fall, Chute	NA	NA	UNINTENTIONAL/NON INTENTIONNEL	NO/ NON	1	ADMITTED TO WARD / HOSPITALISÉ EN CHIRUGIE	MINOR DISABILITY (CAN PERFORM ADLS, LIMITED ABILITY TO MOVE) / INCAPACITÉ MINEURE (PEUT EFFECTUER DES ACTIVITÉS JOURNALIÈRES MINIMALES, CAPACITÉ LIMITÉE À SE DÉPLACER)
BRH	3	MALE/MASCULIN	OTHER (SPECIFY) / AUTRE (PRÉCISEZ)	URBAN/ URBAIN	LEISURE/PLAY / LOISIR/JEU	STREET/HIGHWAY/ROAD, RUE/ROUTE/AUTOROUTE	Road traffic injury (RTI), Accident de la Route (AVP),	Pedestrian/ Piéton	Mototaxi	UNINTENTIONAL/NON INTENTIONNEL	NO/ NON	0	ADMITTED TO WARD / HOSPITALISÉ EN CHIRUGIE	MINOR DISABILITY (CAN PERFORM ADLS, LIMITED ABILITY TO MOVE) / INCAPACITÉ MINEURE (PEUT EFFECTUER DES ACTIVITÉS JOURNALIÈRES MINIMALES, CAPACITÉ LIMITÉE À SE DÉPLACER)
HRL	6	MALE/MASCULIN	PRIMARY SCHOOL / PRIMAIRE*	URBAN/ URBAIN	LEISURE/PLAY / LOISIR/JEU	STREET/HIGHWAY/ROAD, RUE/ROUTE/AUTOROUTE	Road traffic injury (RTI), Accident de la Route (AVP),	Pedestrian/ Piéton	Mototaxi	UNINTENTIONAL/NON INTENTIONNEL	NO/ NON	1	NA	MINOR DISABILITY (CAN PERFORM ADLS, LIMITED ABILITY TO MOVE) / INCAPACITÉ MINEURE (PEUT EFFECTUER DES ACTIVITÉS JOURNALIÈRES MINIMALES, CAPACITÉ LIMITÉE À SE DÉPLACER)
HRE	8	MALE/MASCULIN	PRIMARY SCHOOL / PRIMAIRE*	URBAN/ URBAIN	LEISURE/PLAY / LOISIR/JEU	STREET/HIGHWAY/ROAD, RUE/ROUTE/AUTOROUTE	Road traffic injury (RTI), Accident de la Route (AVP),	Pedestrian/ Piéton	Motorcycle/Motocyclette	UNINTENTIONAL/NON INTENTIONNEL	NO/ NON	3	LEFT AMA AGAINST MEDICAL ADVICE / SCAM	NA
HRM	7	MALE/MASCULIN	NO FORMAL EDUCATION / AUCUNE EDUCATION FORMELLE	RURAL/ RURAL	OTHER (PLEASE SPECIFY) / AUTRE (PRÉCISEZ)	PRIVATE HOUSE/HOME, DOMICILE/MAISON PRIVÉE	Firearm/Gunshot, Arme à feu	NA	NA	INTENTIONAL (ASSAULT/HOMICIDE) / INTENTIONNEL (AGRESSION/HOMICIDE)	NO/ NON	2	DIED / DÉCÉDÉ	NA
BRH	2	FEMALE/FÉMININ	OTHER (SPECIFY) / AUTRE (PRÉCISEZ)	RURAL/ RURAL	LEISURE/PLAY / LOISIR/JEU	PRIVATE HOUSE/HOME, DOMICILE/MAISON PRIVÉE	Scald, Brûlure (ébouillantage)	NA	NA	UNINTENTIONAL/NON INTENTIONNEL	NO/ NON	0	ADMITTED TO WARD / HOSPITALISÉ EN CHIRUGIE	MINOR DISABILITY (CAN PERFORM ADLS, LIMITED ABILITY TO MOVE) / INCAPACITÉ MINEURE (PEUT EFFECTUER DES ACTIVITÉS JOURNALIÈRES MINIMALES, CAPACITÉ LIMITÉE À SE DÉPLACER)
HRL	4	MALE/MASCULIN	OTHER (SPECIFY) / AUTRE (PRÉCISEZ)	URBAN/ URBAIN	LEISURE/PLAY / LOISIR/JEU	STREET/HIGHWAY/ROAD, RUE/ROUTE/AUTOROUTE	Road traffic injury (RTI), Accident de la Route (AVP),	Pedestrian/ Piéton	Mototaxi	UNINTENTIONAL/NON INTENTIONNEL	NO/ NON	0	ADMITTED TO WARD / HOSPITALISÉ EN CHIRUGIE	LITTLE OR NO DISABILITY / INCAPACITÉ TRÈS FAIBLE OU ABSENTE
HRB	9	FEMALE/FÉMININ	PRIMARY SCHOOL / PRIMAIRE*	URBAN/ URBAIN	DOMESTIC ACTIVITY / ACTIVITÉ DOMESTIQUE	PRIVATE HOUSE/HOME, DOMICILE/MAISON PRIVÉE	Other (please specify), Autre (précisez)	NA	NA	UNINTENTIONAL/NON INTENTIONNEL	NO/ NON	2	EMERGENCY WARD OBSERVATION / EMERGENCY WARD OBSERVATION	MINOR DISABILITY (CAN PERFORM ADLS, LIMITED ABILITY TO MOVE) / INCAPACITÉ MINEURE (PEUT EFFECTUER DES ACTIVITÉS JOURNALIÈRES MINIMALES, CAPACITÉ LIMITÉE À SE DÉPLACER)
BRH	5	MALE/MASCULIN	PRIMARY SCHOOL / PRIMAIRE*	RURAL/ RURAL	LEISURE/PLAY / LOISIR/JEU	STREET/HIGHWAY/ROAD, RUE/ROUTE/AUTOROUTE	Road traffic injury (RTI), Accident de la Route (AVP),	Pedestrian/ Piéton	Mototaxi	UNINTENTIONAL/NON INTENTIONNEL	NO/ NON	1	ADMITTED TO WARD / HOSPITALISÉ EN CHIRUGIE	MAJOR DISABILITY (DEPENDENT ON OTHERS) / INCAPACITÉ MAJEURE (DÉPENDANT DES AUTRES)
HRE	2	MALE/MASCULIN	OTHER (SPECIFY) / AUTRE (PRÉCISEZ)	URBAN/ URBAIN	TRAVELING/ VOYAGE	STREET/HIGHWAY/ROAD, RUE/ROUTE/AUTOROUTE	Road traffic injury (RTI), Accident de la Route (AVP),	Private Car/ Véhicule privé	Truck/Camion	NA	NO/ NON	0	LEFT AMA AGAINST MEDICAL ADVICE / SCAM	NA
HLD	7	MALE/MASCULIN	PRIMARY SCHOOL / PRIMAIRE*	URBAN/ URBAIN	LEISURE/PLAY / LOISIR/JEU	PRIVATE HOUSE/HOME, DOMICILE/MAISON PRIVÉE	Stab/cut, Arme blanche (couteau,etc.)	NA	NA	UNINTENTIONAL/NON INTENTIONNEL	NO/ NON	1	ADMITTED TO WARD / HOSPITALISÉ EN CHIRUGIE	LITTLE OR NO DISABILITY / INCAPACITÉ TRÈS FAIBLE OU ABSENTE
BRH	1.2	MALE/MASCULIN	OTHER (SPECIFY) / AUTRE (PRÉCISEZ)	RURAL/ RURAL	LEISURE/PLAY / LOISIR/JEU	PRIVATE HOUSE/HOME, DOMICILE/MAISON PRIVÉE	Scald, Brûlure (ébouillantage)	NA	NA	UNINTENTIONAL/NON INTENTIONNEL	NO/ NON	2	ADMITTED TO ICU / HOSPITALISÉ EN RÉA	MINOR DISABILITY (CAN PERFORM ADLS, LIMITED ABILITY TO MOVE) / INCAPACITÉ MINEURE (PEUT EFFECTUER DES ACTIVITÉS JOURNALIÈRES MINIMALES, CAPACITÉ LIMITÉE À SE DÉPLACER)
HDK	0.6	FEMALE/FÉMININ	OTHER (SPECIFY) / AUTRE (PRÉCISEZ)	URBAN/ URBAIN	LEISURE/PLAY / LOISIR/JEU	STREET/HIGHWAY/ROAD, RUE/ROUTE/AUTOROUTE	Road traffic injury (RTI), Accident de la Route (AVP),	Mototaxi	Mototaxi	UNINTENTIONAL/NON INTENTIONNEL	NO/ NON	1	ADMITTED TO WARD / HOSPITALISÉ EN CHIRUGIE	LITTLE OR NO DISABILITY / INCAPACITÉ TRÈS FAIBLE OU ABSENTE
HRM	3	FEMALE/FÉMININ	NO FORMAL EDUCATION / AUCUNE EDUCATION FORMELLE	URBAN/ URBAIN	LEISURE/PLAY / LOISIR/JEU	STREET/HIGHWAY/ROAD, RUE/ROUTE/AUTOROUTE	Road traffic injury (RTI), Accident de la Route (AVP),	Pedestrian/ Piéton	Motorcycle/Motocyclette	UNINTENTIONAL/NON INTENTIONNEL	NO/ NON	1	ADMITTED TO WARD / HOSPITALISÉ EN CHIRUGIE	MINOR DISABILITY (CAN PERFORM ADLS, LIMITED ABILITY TO MOVE) / INCAPACITÉ MINEURE (PEUT EFFECTUER DES ACTIVITÉS JOURNALIÈRES MINIMALES, CAPACITÉ LIMITÉE À SE DÉPLACER)
HRE	6	MALE/MASCULIN	PRIMARY SCHOOL / PRIMAIRE*	URBAN/ URBAIN	OTHER (PLEASE SPECIFY) / AUTRE (PRÉCISEZ)	STREET/HIGHWAY/ROAD, RUE/ROUTE/AUTOROUTE	NA	NA	NA	UNINTENTIONAL/NON INTENTIONNEL	NO/ NON	5	DIRECTLY TO OR / DIRECTEMENT AU BO	MINOR DISABILITY (CAN PERFORM ADLS, LIMITED ABILITY TO MOVE) / INCAPACITÉ MINEURE (PEUT EFFECTUER DES ACTIVITÉS JOURNALIÈRES MINIMALES, CAPACITÉ LIMITÉE À SE DÉPLACER)
HRB	7	FEMALE/FÉMININ	PRIMARY SCHOOL / PRIMAIRE*	URBAN/ URBAIN	LEISURE/PLAY / LOISIR/JEU	STREET/HIGHWAY/ROAD, RUE/ROUTE/AUTOROUTE	Road traffic injury (RTI), Accident de la Route (AVP),	Pedestrian/ Piéton	Mototaxi	UNINTENTIONAL/NON INTENTIONNEL	NO/ NON	0	TRANSFERRED / TRANSFÉRÉ	NA
HDB	4	FEMALE/FÉMININ	OTHER (SPECIFY) / AUTRE (PRÉCISEZ)	URBAN/ URBAIN	LEISURE/PLAY / LOISIR/JEU	STREET/HIGHWAY/ROAD, RUE/ROUTE/AUTOROUTE	Fall, Chute	NA	NA	UNINTENTIONAL/NON INTENTIONNEL	YES/OUI	0	EMERGENCY WARD OBSERVATION / EMERGENCY WARD OBSERVATION	NA
HRE	2.41	FEMALE/FÉMININ	OTHER (SPECIFY) / AUTRE (PRÉCISEZ)	RURAL/ RURAL	LEISURE/PLAY / LOISIR/JEU	SEA/LAKE/RIVER/WELL/OTHER BODY OF WATER, PUITS/MARIGOT/LAC/RIVIÈRE/FLEUVE / OCÉAN/AUTRES COURS D'EAUX	Unknown, Inconnu	NA	NA	INTENTIONAL (ASSAULT/HOMICIDE) / INTENTIONNEL (AGRESSION/HOMICIDE)	NO/ NON	1	ADMITTED TO WARD / HOSPITALISÉ EN CHIRUGIE	LITTLE OR NO DISABILITY / INCAPACITÉ TRÈS FAIBLE OU ABSENTE
BRH	5	MALE/MASCULIN	PRIMARY SCHOOL / PRIMAIRE*	URBAN/ URBAIN	LEISURE/PLAY / LOISIR/JEU	STREET/HIGHWAY/ROAD, RUE/ROUTE/AUTOROUTE	Road traffic injury (RTI), Accident de la Route (AVP),	Pedestrian/ Piéton	Mototaxi	UNINTENTIONAL/NON INTENTIONNEL	NO/ NON	0	ADMITTED TO WARD / HOSPITALISÉ EN CHIRUGIE	MINOR DISABILITY (CAN PERFORM ADLS, LIMITED ABILITY TO MOVE) / INCAPACITÉ MINEURE (PEUT EFFECTUER DES ACTIVITÉS JOURNALIÈRES MINIMALES, CAPACITÉ LIMITÉE À SE DÉPLACER)
BRH	1	FEMALE/FÉMININ	OTHER (SPECIFY) / AUTRE (PRÉCISEZ)	RURAL/ RURAL	TRAVELING/ VOYAGE	STREET/HIGHWAY/ROAD, RUE/ROUTE/AUTOROUTE	Road traffic injury (RTI), Accident de la Route (AVP),	Mototaxi	Mototaxi	UNINTENTIONAL/NON INTENTIONNEL	NO/ NON	0	ADMITTED TO WARD / HOSPITALISÉ EN CHIRUGIE	LITTLE OR NO DISABILITY / INCAPACITÉ TRÈS FAIBLE OU ABSENTE
HRL	4	FEMALE/FÉMININ	PRIMARY SCHOOL / PRIMAIRE*	URBAN/ URBAIN	TRAVELING/ VOYAGE	STREET/HIGHWAY/ROAD, RUE/ROUTE/AUTOROUTE	Road traffic injury (RTI), Accident de la Route (AVP),	Mototaxi	Mototaxi	UNINTENTIONAL/NON INTENTIONNEL	NO/ NON	1	ADMITTED TO WARD / HOSPITALISÉ EN CHIRUGIE	MINOR DISABILITY (CAN PERFORM ADLS, LIMITED ABILITY TO MOVE) / INCAPACITÉ MINEURE (PEUT EFFECTUER DES ACTIVITÉS JOURNALIÈRES MINIMALES, CAPACITÉ LIMITÉE À SE DÉPLACER)
HDB	5	FEMALE/FÉMININ	PRIMARY SCHOOL / PRIMAIRE*	UNKNOWN/ INCONNU	LEISURE/PLAY / LOISIR/JEU	SCHOOL/INSTITUTION/EDUCATIONAL AREA, ECOLE/LYCÉE/LIEU D'APPRENTISSAGE	Fall, Chute	NA	NA	UNINTENTIONAL/NON INTENTIONNEL	UNKNOWN/INCONNU	0	LEFT AMA AGAINST MEDICAL ADVICE / SCAM	NA
HDK	7	FEMALE/FÉMININ	PRIMARY SCHOOL / PRIMAIRE*	RURAL/ RURAL	LEISURE/PLAY / LOISIR/JEU	STREET/HIGHWAY/ROAD, RUE/ROUTE/AUTOROUTE	Road traffic injury (RTI), Accident de la Route (AVP),	Pedestrian/ Piéton	Private Car/ Véhicule privé	UNINTENTIONAL/NON INTENTIONNEL	NO/ NON	0	ADMITTED TO WARD / HOSPITALISÉ EN CHIRUGIE	MINOR DISABILITY (CAN PERFORM ADLS, LIMITED ABILITY TO MOVE) / INCAPACITÉ MINEURE (PEUT EFFECTUER DES ACTIVITÉS JOURNALIÈRES MINIMALES, CAPACITÉ LIMITÉE À SE DÉPLACER)
HRL	8	FEMALE/FÉMININ	PRIMARY SCHOOL / PRIMAIRE*	URBAN/ URBAIN	LEISURE/PLAY / LOISIR/JEU	STREET/HIGHWAY/ROAD, RUE/ROUTE/AUTOROUTE	Road traffic injury (RTI), Accident de la Route (AVP),	Pedestrian/ Piéton	Mototaxi	UNINTENTIONAL/NON INTENTIONNEL	NO/ NON	0	ADMITTED TO WARD / HOSPITALISÉ EN CHIRUGIE	LITTLE OR NO DISABILITY / INCAPACITÉ TRÈS FAIBLE OU ABSENTE
BRH	5	MALE/MASCULIN	PRIMARY SCHOOL / PRIMAIRE*	RURAL/ RURAL	LEISURE/PLAY / LOISIR/JEU	STREET/HIGHWAY/ROAD, RUE/ROUTE/AUTOROUTE	Road traffic injury (RTI), Accident de la Route (AVP),	Pedestrian/ Piéton	Taxi	UNINTENTIONAL/NON INTENTIONNEL	NO/ NON	0	ADMITTED TO WARD / HOSPITALISÉ EN CHIRUGIE	MINOR DISABILITY (CAN PERFORM ADLS, LIMITED ABILITY TO MOVE) / INCAPACITÉ MINEURE (PEUT EFFECTUER DES ACTIVITÉS JOURNALIÈRES MINIMALES, CAPACITÉ LIMITÉE À SE DÉPLACER)
HRM	5	MALE/MASCULIN	NO FORMAL EDUCATION / AUCUNE EDUCATION FORMELLE	URBAN/ URBAIN	LEISURE/PLAY / LOISIR/JEU	STREET/HIGHWAY/ROAD, RUE/ROUTE/AUTOROUTE	Road traffic injury (RTI), Accident de la Route (AVP),	Pedestrian/ Piéton	Private Car/ Véhicule privé	UNINTENTIONAL/NON INTENTIONNEL	NO/ NON	2	ADMITTED TO WARD / HOSPITALISÉ EN CHIRUGIE	MAJOR DISABILITY (DEPENDENT ON OTHERS) / INCAPACITÉ MAJEURE (DÉPENDANT DES AUTRES)
BRH	5	MALE/MASCULIN	PRIMARY SCHOOL / PRIMAIRE*	RURAL/ RURAL	LEISURE/PLAY / LOISIR/JEU	STREET/HIGHWAY/ROAD, RUE/ROUTE/AUTOROUTE	Road traffic injury (RTI), Accident de la Route (AVP),	Pedestrian/ Piéton	Private Car/ Véhicule privé	UNINTENTIONAL/NON INTENTIONNEL	NO/ NON	1	ADMITTED TO ICU / HOSPITALISÉ EN RÉA	MINOR DISABILITY (CAN PERFORM ADLS, LIMITED ABILITY TO MOVE) / INCAPACITÉ MINEURE (PEUT EFFECTUER DES ACTIVITÉS JOURNALIÈRES MINIMALES, CAPACITÉ LIMITÉE À SE DÉPLACER)
BRH	8	MALE/MASCULIN	PRIMARY SCHOOL / PRIMAIRE*	RURAL/ RURAL	LEISURE/PLAY / LOISIR/JEU	STREET/HIGHWAY/ROAD, RUE/ROUTE/AUTOROUTE	Road traffic injury (RTI), Accident de la Route (AVP),	Pedestrian/ Piéton	Mototaxi	UNINTENTIONAL/NON INTENTIONNEL	NO/ NON	3	ADMITTED TO ICU / HOSPITALISÉ EN RÉA	MAJOR DISABILITY (DEPENDENT ON OTHERS) / INCAPACITÉ MAJEURE (DÉPENDANT DES AUTRES)
BRH	0.25	MALE/MASCULIN	OTHER (SPECIFY) / AUTRE (PRÉCISEZ)	RURAL/ RURAL	LEISURE/PLAY / LOISIR/JEU	STREET/HIGHWAY/ROAD, RUE/ROUTE/AUTOROUTE	Road traffic injury (RTI), Accident de la Route (AVP),	Pedestrian/ Piéton	Private Car/ Véhicule privé	UNINTENTIONAL/NON INTENTIONNEL	NO/ NON	0	ADMITTED TO WARD / HOSPITALISÉ EN CHIRUGIE	LITTLE OR NO DISABILITY / INCAPACITÉ TRÈS FAIBLE OU ABSENTE
BRH	4	FEMALE/FÉMININ	PRIMARY SCHOOL / PRIMAIRE*	URBAN/ URBAIN	DOMESTIC ACTIVITY / ACTIVITÉ DOMESTIQUE	STREET/HIGHWAY/ROAD, RUE/ROUTE/AUTOROUTE	Road traffic injury (RTI), Accident de la Route (AVP),	Pedestrian/ Piéton	Mototaxi	UNINTENTIONAL/NON INTENTIONNEL	NO/ NON	0	ADMITTED TO WARD / HOSPITALISÉ EN CHIRUGIE	MINOR DISABILITY (CAN PERFORM ADLS, LIMITED ABILITY TO MOVE) / INCAPACITÉ MINEURE (PEUT EFFECTUER DES ACTIVITÉS JOURNALIÈRES MINIMALES, CAPACITÉ LIMITÉE À SE DÉPLACER)
CUY	1	MALE/MASCULIN	NO FORMAL EDUCATION / AUCUNE EDUCATION FORMELLE	URBAN/ URBAIN	LEISURE/PLAY / LOISIR/JEU	STREET/HIGHWAY/ROAD, RUE/ROUTE/AUTOROUTE	Road traffic injury (RTI), Accident de la Route (AVP),	Pedestrian/ Piéton	Private Car/ Véhicule privé	UNINTENTIONAL/NON INTENTIONNEL	NO/ NON	0	EMERGENCY WARD OBSERVATION / EMERGENCY WARD OBSERVATION	MINOR DISABILITY (CAN PERFORM ADLS, LIMITED ABILITY TO MOVE) / INCAPACITÉ MINEURE (PEUT EFFECTUER DES ACTIVITÉS JOURNALIÈRES MINIMALES, CAPACITÉ LIMITÉE À SE DÉPLACER)
CUY	7	FEMALE/FÉMININ	PRIMARY SCHOOL / PRIMAIRE*	URBAN/ URBAIN	LEISURE/PLAY / LOISIR/JEU	STREET/HIGHWAY/ROAD, RUE/ROUTE/AUTOROUTE	Road traffic injury (RTI), Accident de la Route (AVP),	Pedestrian/ Piéton	Truck/Camion	UNINTENTIONAL/NON INTENTIONNEL	NO/ NON	2	ADMITTED TO WARD / HOSPITALISÉ EN CHIRUGIE	MINOR DISABILITY (CAN PERFORM ADLS, LIMITED ABILITY TO MOVE) / INCAPACITÉ MINEURE (PEUT EFFECTUER DES ACTIVITÉS JOURNALIÈRES MINIMALES, CAPACITÉ LIMITÉE À SE DÉPLACER)
HRL	4	FEMALE/FÉMININ	OTHER (SPECIFY) / AUTRE (PRÉCISEZ)	RURAL/ RURAL	EDUCATION/APPRENTISSAGE	STREET/HIGHWAY/ROAD, RUE/ROUTE/AUTOROUTE	Road traffic injury (RTI), Accident de la Route (AVP),	Pedestrian/ Piéton	Mototaxi	UNINTENTIONAL/NON INTENTIONNEL	NO/ NON	0	ADMITTED TO WARD / HOSPITALISÉ EN CHIRUGIE	LITTLE OR NO DISABILITY / INCAPACITÉ TRÈS FAIBLE OU ABSENTE
BRH	3	FEMALE/FÉMININ	OTHER (SPECIFY) / AUTRE (PRÉCISEZ)	RURAL/ RURAL	LEISURE/PLAY / LOISIR/JEU	STREET/HIGHWAY/ROAD, RUE/ROUTE/AUTOROUTE	Road traffic injury (RTI), Accident de la Route (AVP),	Pedestrian/ Piéton	Mototaxi	UNINTENTIONAL/NON INTENTIONNEL	NO/ NON	0	ADMITTED TO ICU / HOSPITALISÉ EN RÉA	MINOR DISABILITY (CAN PERFORM ADLS, LIMITED ABILITY TO MOVE) / INCAPACITÉ MINEURE (PEUT EFFECTUER DES ACTIVITÉS JOURNALIÈRES MINIMALES, CAPACITÉ LIMITÉE À SE DÉPLACER)
HDB	4	MALE/MASCULIN	OTHER (SPECIFY) / AUTRE (PRÉCISEZ)	RURAL/ RURAL	LEISURE/PLAY / LOISIR/JEU	PRIVATE HOUSE/HOME, DOMICILE/MAISON PRIVÉE	Fall, Chute	NA	NA	UNINTENTIONAL/NON INTENTIONNEL	YES/OUI	2	ADMITTED TO WARD / HOSPITALISÉ EN CHIRUGIE	MINOR DISABILITY (CAN PERFORM ADLS, LIMITED ABILITY TO MOVE) / INCAPACITÉ MINEURE (PEUT EFFECTUER DES ACTIVITÉS JOURNALIÈRES MINIMALES, CAPACITÉ LIMITÉE À SE DÉPLACER)
HRB	6	MALE/MASCULIN	PRIMARY SCHOOL / PRIMAIRE*	RURAL/ RURAL	LEISURE/PLAY / LOISIR/JEU	STREET/HIGHWAY/ROAD, RUE/ROUTE/AUTOROUTE	Road traffic injury (RTI), Accident de la Route (AVP),	Mototaxi	None, Aucune	UNINTENTIONAL/NON INTENTIONNEL	UNKNOWN/INCONNU	0	ADMITTED TO WARD / HOSPITALISÉ EN CHIRUGIE	LITTLE OR NO DISABILITY / INCAPACITÉ TRÈS FAIBLE OU ABSENTE
HCP	2	MALE/MASCULIN	NO FORMAL EDUCATION / AUCUNE EDUCATION FORMELLE	URBAN/ URBAIN	TRAVELING/ VOYAGE	STREET/HIGHWAY/ROAD, RUE/ROUTE/AUTOROUTE	Road traffic injury (RTI), Accident de la Route (AVP),	Minivan or Minibus/ Camionette ou Minibus	Truck/Camion	UNINTENTIONAL/NON INTENTIONNEL	YES/OUI	2	LEFT AMA AGAINST MEDICAL ADVICE / SCAM	NA
HLD	7	FEMALE/FÉMININ	PRIMARY SCHOOL / PRIMAIRE*	URBAN/ URBAIN	LEISURE/PLAY / LOISIR/JEU	STREET/HIGHWAY/ROAD, RUE/ROUTE/AUTOROUTE	Road traffic injury (RTI), Accident de la Route (AVP),	Pedestrian/ Piéton	Mototaxi	UNINTENTIONAL/NON INTENTIONNEL	UNKNOWN/INCONNU	0	ADMITTED TO WARD / HOSPITALISÉ EN CHIRUGIE	LITTLE OR NO DISABILITY / INCAPACITÉ TRÈS FAIBLE OU ABSENTE
HRL	7	MALE/MASCULIN	PRIMARY SCHOOL / PRIMAIRE*	URBAN/ URBAIN	LEISURE/PLAY / LOISIR/JEU	STREET/HIGHWAY/ROAD, RUE/ROUTE/AUTOROUTE	Road traffic injury (RTI), Accident de la Route (AVP),	Pedestrian/ Piéton	Mototaxi	UNINTENTIONAL/NON INTENTIONNEL	NO/ NON	0	ADMITTED TO WARD / HOSPITALISÉ EN CHIRUGIE	LITTLE OR NO DISABILITY / INCAPACITÉ TRÈS FAIBLE OU ABSENTE
HRL	4	FEMALE/FÉMININ	PRIMARY SCHOOL / PRIMAIRE*	URBAN/ URBAIN	TRAVELING/ VOYAGE	STREET/HIGHWAY/ROAD, RUE/ROUTE/AUTOROUTE	Road traffic injury (RTI), Accident de la Route (AVP),	Mototaxi	Pedestrian/ Piéton	UNINTENTIONAL/NON INTENTIONNEL	NO/ NON	0	ADMITTED TO WARD / HOSPITALISÉ EN CHIRUGIE	LITTLE OR NO DISABILITY / INCAPACITÉ TRÈS FAIBLE OU ABSENTE
HRL	3	FEMALE/FÉMININ	PRIMARY SCHOOL / PRIMAIRE*	URBAN/ URBAIN	LEISURE/PLAY / LOISIR/JEU	STREET/HIGHWAY/ROAD, RUE/ROUTE/AUTOROUTE	Road traffic injury (RTI), Accident de la Route (AVP),	Pedestrian/ Piéton	Mototaxi	UNINTENTIONAL/NON INTENTIONNEL	NO/ NON	1	ADMITTED TO WARD / HOSPITALISÉ EN CHIRUGIE	MAJOR DISABILITY (DEPENDENT ON OTHERS) / INCAPACITÉ MAJEURE (DÉPENDANT DES AUTRES)
HRL	1	FEMALE/FÉMININ	OTHER (SPECIFY) / AUTRE (PRÉCISEZ)	URBAN/ URBAIN	LEISURE/PLAY / LOISIR/JEU	PRIVATE HOUSE/HOME, DOMICILE/MAISON PRIVÉE	Burn (smoke/fire/flames), Brûlure (incendie/fumée),	NA	NA	UNINTENTIONAL/NON INTENTIONNEL	YES/OUI	0	ADMITTED TO WARD / HOSPITALISÉ EN CHIRUGIE	LITTLE OR NO DISABILITY / INCAPACITÉ TRÈS FAIBLE OU ABSENTE
HDB	5	MALE/MASCULIN	PRIMARY SCHOOL / PRIMAIRE*	RURAL/ RURAL	LEISURE/PLAY / LOISIR/JEU	STREET/HIGHWAY/ROAD, RUE/ROUTE/AUTOROUTE	Fall, Chute,Stab/cut, Arme blanche (couteau,etc.)	NA	NA	UNINTENTIONAL/NON INTENTIONNEL	NO/ NON	1	ADMITTED TO ICU / HOSPITALISÉ EN RÉA	LITTLE OR NO DISABILITY / INCAPACITÉ TRÈS FAIBLE OU ABSENTE
CUY	6	MALE/MASCULIN	PRIMARY SCHOOL / PRIMAIRE*	URBAN/ URBAIN	LEISURE/PLAY / LOISIR/JEU	STREET/HIGHWAY/ROAD, RUE/ROUTE/AUTOROUTE	Road traffic injury (RTI), Accident de la Route (AVP),	Pedestrian/ Piéton	Private Car/ Véhicule privé	UNINTENTIONAL/NON INTENTIONNEL	NO/ NON	1	EMERGENCY WARD OBSERVATION / EMERGENCY WARD OBSERVATION	NA
HRL	1	FEMALE/FÉMININ	NO FORMAL EDUCATION / AUCUNE EDUCATION FORMELLE	URBAN/ URBAIN	LEISURE/PLAY / LOISIR/JEU	PRIVATE HOUSE/HOME, DOMICILE/MAISON PRIVÉE	Burn (smoke/fire/flames), Brûlure (incendie/fumée),	NA	NA	UNINTENTIONAL/NON INTENTIONNEL	NO/ NON	3	ADMITTED TO WARD / HOSPITALISÉ EN CHIRUGIE	LITTLE OR NO DISABILITY / INCAPACITÉ TRÈS FAIBLE OU ABSENTE
HDB	3	MALE/MASCULIN	OTHER (SPECIFY) / AUTRE (PRÉCISEZ)	URBAN/ URBAIN	LEISURE/PLAY / LOISIR/JEU	PRIVATE HOUSE/HOME, DOMICILE/MAISON PRIVÉE	Scald, Brûlure (ébouillantage)	NA	NA	UNINTENTIONAL/NON INTENTIONNEL	NO/ NON	2	ADMITTED TO WARD / HOSPITALISÉ EN CHIRUGIE	DECEASED* / DÉCÉDÉ *
HRM	8	FEMALE/FÉMININ	PRIMARY SCHOOL / PRIMAIRE*	URBAN/ URBAIN	LEISURE/PLAY / LOISIR/JEU	STREET/HIGHWAY/ROAD, RUE/ROUTE/AUTOROUTE	Road traffic injury (RTI), Accident de la Route (AVP),	Motorcycle/Motocyclette	None, Aucune	UNINTENTIONAL/NON INTENTIONNEL	NO/ NON	1	ADMITTED TO WARD / HOSPITALISÉ EN CHIRUGIE	MINOR DISABILITY (CAN PERFORM ADLS, LIMITED ABILITY TO MOVE) / INCAPACITÉ MINEURE (PEUT EFFECTUER DES ACTIVITÉS JOURNALIÈRES MINIMALES, CAPACITÉ LIMITÉE À SE DÉPLACER)
HRL	4	MALE/MASCULIN	PRIMARY SCHOOL / PRIMAIRE*	URBAN/ URBAIN	LEISURE/PLAY / LOISIR/JEU	STREET/HIGHWAY/ROAD, RUE/ROUTE/AUTOROUTE	Road traffic injury (RTI), Accident de la Route (AVP),	Pedestrian/ Piéton	Mototaxi	UNINTENTIONAL/NON INTENTIONNEL	NO/ NON	1	ADMITTED TO WARD / HOSPITALISÉ EN CHIRUGIE	MAJOR DISABILITY (DEPENDENT ON OTHERS) / INCAPACITÉ MAJEURE (DÉPENDANT DES AUTRES)
HRL	4	MALE/MASCULIN	PRIMARY SCHOOL / PRIMAIRE*	URBAN/ URBAIN	LEISURE/PLAY / LOISIR/JEU	PRIVATE HOUSE/HOME, DOMICILE/MAISON PRIVÉE	Fall, Chute	NA	NA	UNINTENTIONAL/NON INTENTIONNEL	NO/ NON	1	ADMITTED TO WARD / HOSPITALISÉ EN CHIRUGIE	MINOR DISABILITY (CAN PERFORM ADLS, LIMITED ABILITY TO MOVE) / INCAPACITÉ MINEURE (PEUT EFFECTUER DES ACTIVITÉS JOURNALIÈRES MINIMALES, CAPACITÉ LIMITÉE À SE DÉPLACER)
CUY	7	FEMALE/FÉMININ	PRIMARY SCHOOL / PRIMAIRE*	URBAN/ URBAIN	LEISURE/PLAY / LOISIR/JEU	STREET/HIGHWAY/ROAD, RUE/ROUTE/AUTOROUTE	Road traffic injury (RTI), Accident de la Route (AVP),	Pedestrian/ Piéton	Private Car/ Véhicule privé	UNINTENTIONAL/NON INTENTIONNEL	NO/ NON	1	DIRECTLY TO OR / DIRECTEMENT AU BO	MINOR DISABILITY (CAN PERFORM ADLS, LIMITED ABILITY TO MOVE) / INCAPACITÉ MINEURE (PEUT EFFECTUER DES ACTIVITÉS JOURNALIÈRES MINIMALES, CAPACITÉ LIMITÉE À SE DÉPLACER)
BRH	1.3	MALE/MASCULIN	OTHER (SPECIFY) / AUTRE (PRÉCISEZ)	URBAN/ URBAIN	LEISURE/PLAY / LOISIR/JEU	PRIVATE HOUSE/HOME, DOMICILE/MAISON PRIVÉE	Scald, Brûlure (ébouillantage)	NA	NA	UNINTENTIONAL/NON INTENTIONNEL	NO/ NON	0	ADMITTED TO WARD / HOSPITALISÉ EN CHIRUGIE	MINOR DISABILITY (CAN PERFORM ADLS, LIMITED ABILITY TO MOVE) / INCAPACITÉ MINEURE (PEUT EFFECTUER DES ACTIVITÉS JOURNALIÈRES MINIMALES, CAPACITÉ LIMITÉE À SE DÉPLACER)
HRM	1	FEMALE/FÉMININ	NO FORMAL EDUCATION / AUCUNE EDUCATION FORMELLE	URBAN/ URBAIN	NA	PRIVATE HOUSE/HOME, DOMICILE/MAISON PRIVÉE	Scald, Brûlure (ébouillantage)	NA	NA	UNINTENTIONAL/NON INTENTIONNEL	YES/OUI	2	ADMITTED TO WARD / HOSPITALISÉ EN CHIRUGIE	LITTLE OR NO DISABILITY / INCAPACITÉ TRÈS FAIBLE OU ABSENTE
HRM	1	FEMALE/FÉMININ	NO FORMAL EDUCATION / AUCUNE EDUCATION FORMELLE	URBAN/ URBAIN	NA	PRIVATE HOUSE/HOME, DOMICILE/MAISON PRIVÉE	Scald, Brûlure (ébouillantage)	NA	NA	UNINTENTIONAL/NON INTENTIONNEL	NO/ NON	2	DIRECTLY TO OR / DIRECTEMENT AU BO	LITTLE OR NO DISABILITY / INCAPACITÉ TRÈS FAIBLE OU ABSENTE
HCP	3	MALE/MASCULIN	NO FORMAL EDUCATION / AUCUNE EDUCATION FORMELLE	RURAL/ RURAL	TRAVELING/ VOYAGE	STREET/HIGHWAY/ROAD, RUE/ROUTE/AUTOROUTE	Road traffic injury (RTI), Accident de la Route (AVP),	Mototaxi	Unknown/Inconnu	UNINTENTIONAL/NON INTENTIONNEL	YES/OUI	2	LEFT AMA AGAINST MEDICAL ADVICE / SCAM	NA
HRL	4	FEMALE/FÉMININ	PRIMARY SCHOOL / PRIMAIRE*	URBAN/ URBAIN	LEISURE/PLAY / LOISIR/JEU	STREET/HIGHWAY/ROAD, RUE/ROUTE/AUTOROUTE	Road traffic injury (RTI), Accident de la Route (AVP),	Pedestrian/ Piéton	Private Car/ Véhicule privé	UNINTENTIONAL/NON INTENTIONNEL	NO/ NON	1	DIRECTLY TO OR / DIRECTEMENT AU BO	MINOR DISABILITY (CAN PERFORM ADLS, LIMITED ABILITY TO MOVE) / INCAPACITÉ MINEURE (PEUT EFFECTUER DES ACTIVITÉS JOURNALIÈRES MINIMALES, CAPACITÉ LIMITÉE À SE DÉPLACER)
CUY	5	MALE/MASCULIN	PRIMARY SCHOOL / PRIMAIRE*	RURAL/ RURAL	LEISURE/PLAY / LOISIR/JEU	STREET/HIGHWAY/ROAD, RUE/ROUTE/AUTOROUTE	Road traffic injury (RTI), Accident de la Route (AVP),	Pedestrian/ Piéton	Mototaxi	UNINTENTIONAL/NON INTENTIONNEL	NO/ NON	2	DIED / DÉCÉDÉ	NA
HRB	4	MALE/MASCULIN	OTHER (SPECIFY) / AUTRE (PRÉCISEZ)	URBAN/ URBAIN	LEISURE/PLAY / LOISIR/JEU	STREET/HIGHWAY/ROAD, RUE/ROUTE/AUTOROUTE	Road traffic injury (RTI), Accident de la Route (AVP),	Mototaxi	None, Aucune	UNINTENTIONAL/NON INTENTIONNEL	NO/ NON	0	EMERGENCY WARD OBSERVATION / EMERGENCY WARD OBSERVATION	MINOR DISABILITY (CAN PERFORM ADLS, LIMITED ABILITY TO MOVE) / INCAPACITÉ MINEURE (PEUT EFFECTUER DES ACTIVITÉS JOURNALIÈRES MINIMALES, CAPACITÉ LIMITÉE À SE DÉPLACER)
HLD	7	FEMALE/FÉMININ	PRIMARY SCHOOL / PRIMAIRE*	URBAN/ URBAIN	LEISURE/PLAY / LOISIR/JEU	PRIVATE HOUSE/HOME, DOMICILE/MAISON PRIVÉE	Fall, Chute	NA	NA	UNINTENTIONAL/NON INTENTIONNEL	NO/ NON	0	ADMITTED TO WARD / HOSPITALISÉ EN CHIRUGIE	MINOR DISABILITY (CAN PERFORM ADLS, LIMITED ABILITY TO MOVE) / INCAPACITÉ MINEURE (PEUT EFFECTUER DES ACTIVITÉS JOURNALIÈRES MINIMALES, CAPACITÉ LIMITÉE À SE DÉPLACER)
BRH	7	MALE/MASCULIN	PRIMARY SCHOOL / PRIMAIRE*	RURAL/ RURAL	LEISURE/PLAY / LOISIR/JEU	STREET/HIGHWAY/ROAD, RUE/ROUTE/AUTOROUTE	Road traffic injury (RTI), Accident de la Route (AVP),	Motorcycle/Motocyclette	Mototaxi	UNINTENTIONAL/NON INTENTIONNEL	NO/ NON	0	ADMITTED TO WARD / HOSPITALISÉ EN CHIRUGIE	MINOR DISABILITY (CAN PERFORM ADLS, LIMITED ABILITY TO MOVE) / INCAPACITÉ MINEURE (PEUT EFFECTUER DES ACTIVITÉS JOURNALIÈRES MINIMALES, CAPACITÉ LIMITÉE À SE DÉPLACER)
BRH	9	MALE/MASCULIN	PRIMARY SCHOOL / PRIMAIRE*	RURAL/ RURAL	LEISURE/PLAY / LOISIR/JEU	STREET/HIGHWAY/ROAD, RUE/ROUTE/AUTOROUTE	Road traffic injury (RTI), Accident de la Route (AVP),	Motorcycle/Motocyclette	Mototaxi	UNINTENTIONAL/NON INTENTIONNEL	NO/ NON	1	ADMITTED TO WARD / HOSPITALISÉ EN CHIRUGIE	MINOR DISABILITY (CAN PERFORM ADLS, LIMITED ABILITY TO MOVE) / INCAPACITÉ MINEURE (PEUT EFFECTUER DES ACTIVITÉS JOURNALIÈRES MINIMALES, CAPACITÉ LIMITÉE À SE DÉPLACER)
CUY	3	MALE/MASCULIN	NO FORMAL EDUCATION / AUCUNE EDUCATION FORMELLE	URBAN/ URBAIN	LEISURE/PLAY / LOISIR/JEU	PRIVATE HOUSE/HOME, DOMICILE/MAISON PRIVÉE	Fall, Chute	NA	NA	UNINTENTIONAL/NON INTENTIONNEL	NO/ NON	0	DIED / DÉCÉDÉ	NA
HDK	9	FEMALE/FÉMININ	PRIMARY SCHOOL / PRIMAIRE*	URBAN/ URBAIN	LEISURE/PLAY / LOISIR/JEU	PRIVATE HOUSE/HOME, DOMICILE/MAISON PRIVÉE	Scald, Brûlure (ébouillantage)	NA	NA	UNINTENTIONAL/NON INTENTIONNEL	YES/OUI	4	ADMITTED TO WARD / HOSPITALISÉ EN CHIRUGIE	MINOR DISABILITY (CAN PERFORM ADLS, LIMITED ABILITY TO MOVE) / INCAPACITÉ MINEURE (PEUT EFFECTUER DES ACTIVITÉS JOURNALIÈRES MINIMALES, CAPACITÉ LIMITÉE À SE DÉPLACER)
HRM	9	MALE/MASCULIN	PRIMARY SCHOOL / PRIMAIRE*	RURAL/ RURAL	LEISURE/PLAY / LOISIR/JEU	FARM/PLACE OF PRIMARY PRODUCTION, CHAMP/FERME/AUTRE LIEU DE PRODUCTION PRIMAIRE	Fall, Chute	NA	NA	UNINTENTIONAL/NON INTENTIONNEL	NO/ NON	1	ADMITTED TO WARD / HOSPITALISÉ EN CHIRUGIE	LITTLE OR NO DISABILITY / INCAPACITÉ TRÈS FAIBLE OU ABSENTE
HRM	8	MALE/MASCULIN	PRIMARY SCHOOL / PRIMAIRE*	RURAL/ RURAL	LEISURE/PLAY / LOISIR/JEU	FARM/PLACE OF PRIMARY PRODUCTION, CHAMP/FERME/AUTRE LIEU DE PRODUCTION PRIMAIRE	NA	NA	NA	UNINTENTIONAL/NON INTENTIONNEL	NO/ NON	1	ADMITTED TO ICU / HOSPITALISÉ EN RÉA	LITTLE OR NO DISABILITY / INCAPACITÉ TRÈS FAIBLE OU ABSENTE
HRM	9	MALE/MASCULIN	PRIMARY SCHOOL / PRIMAIRE*	RURAL/ RURAL	LEISURE/PLAY / LOISIR/JEU	PRIVATE HOUSE/HOME, DOMICILE/MAISON PRIVÉE	Fall, Chute	NA	NA	UNINTENTIONAL/NON INTENTIONNEL	NO/ NON	1	ADMITTED TO WARD / HOSPITALISÉ EN CHIRUGIE	LITTLE OR NO DISABILITY / INCAPACITÉ TRÈS FAIBLE OU ABSENTE
HRM	9	FEMALE/FÉMININ	PRIMARY SCHOOL / PRIMAIRE*	URBAN/ URBAIN	LEISURE/PLAY / LOISIR/JEU	STREET/HIGHWAY/ROAD, RUE/ROUTE/AUTOROUTE	Road traffic injury (RTI), Accident de la Route (AVP),	Motorcycle/Motocyclette	None, Aucune	UNINTENTIONAL/NON INTENTIONNEL	NO/ NON	1	ADMITTED TO WARD / HOSPITALISÉ EN CHIRUGIE	LITTLE OR NO DISABILITY / INCAPACITÉ TRÈS FAIBLE OU ABSENTE
HLD	7	MALE/MASCULIN	PRIMARY SCHOOL / PRIMAIRE*	URBAN/ URBAIN	UNKNOWN/ INCONNU	STREET/HIGHWAY/ROAD, RUE/ROUTE/AUTOROUTE	Burn (smoke/fire/flames), Brûlure (incendie/fumée),	NA	NA	UNINTENTIONAL/NON INTENTIONNEL	NO/ NON	1	ADMITTED TO WARD / HOSPITALISÉ EN CHIRUGIE	LITTLE OR NO DISABILITY / INCAPACITÉ TRÈS FAIBLE OU ABSENTE
BRH	6	FEMALE/FÉMININ	NO FORMAL EDUCATION / AUCUNE EDUCATION FORMELLE	URBAN/ URBAIN	LEISURE/PLAY / LOISIR/JEU	STREET/HIGHWAY/ROAD, RUE/ROUTE/AUTOROUTE	Road traffic injury (RTI), Accident de la Route (AVP),	Pedestrian/ Piéton	Mototaxi	UNINTENTIONAL/NON INTENTIONNEL	NO/ NON	4	ADMITTED TO WARD / HOSPITALISÉ EN CHIRUGIE	DECEASED* / DÉCÉDÉ *
BRH	9	MALE/MASCULIN	PRIMARY SCHOOL / PRIMAIRE*	RURAL/ RURAL	UNKNOWN/ INCONNU	STREET/HIGHWAY/ROAD, RUE/ROUTE/AUTOROUTE	Road traffic injury (RTI), Accident de la Route (AVP),	Pedestrian/ Piéton	Mototaxi	UNINTENTIONAL/NON INTENTIONNEL	NO/ NON	1	ADMITTED TO ICU / HOSPITALISÉ EN RÉA	MINOR DISABILITY (CAN PERFORM ADLS, LIMITED ABILITY TO MOVE) / INCAPACITÉ MINEURE (PEUT EFFECTUER DES ACTIVITÉS JOURNALIÈRES MINIMALES, CAPACITÉ LIMITÉE À SE DÉPLACER)
HRE	5	MALE/MASCULIN	NO FORMAL EDUCATION / AUCUNE EDUCATION FORMELLE	RURAL/ RURAL	LEISURE/PLAY / LOISIR/JEU	PRIVATE HOUSE/HOME, DOMICILE/MAISON PRIVÉE	Stab/cut, Arme blanche (couteau,etc.)	NA	NA	UNINTENTIONAL/NON INTENTIONNEL	NO/ NON	1	DIRECTLY TO OR / DIRECTEMENT AU BO	MINOR DISABILITY (CAN PERFORM ADLS, LIMITED ABILITY TO MOVE) / INCAPACITÉ MINEURE (PEUT EFFECTUER DES ACTIVITÉS JOURNALIÈRES MINIMALES, CAPACITÉ LIMITÉE À SE DÉPLACER)
HLD	9	MALE/MASCULIN	PRIMARY SCHOOL / PRIMAIRE*	URBAN/ URBAIN	LEISURE/PLAY / LOISIR/JEU	STREET/HIGHWAY/ROAD, RUE/ROUTE/AUTOROUTE	Road traffic injury (RTI), Accident de la Route (AVP),	Pedestrian/ Piéton	Private Car/ Véhicule privé	UNINTENTIONAL/NON INTENTIONNEL	NO/ NON	1	ADMITTED TO WARD / HOSPITALISÉ EN CHIRUGIE	MINOR DISABILITY (CAN PERFORM ADLS, LIMITED ABILITY TO MOVE) / INCAPACITÉ MINEURE (PEUT EFFECTUER DES ACTIVITÉS JOURNALIÈRES MINIMALES, CAPACITÉ LIMITÉE À SE DÉPLACER)
BRH	5	MALE/MASCULIN	PRIMARY SCHOOL / PRIMAIRE*	RURAL/ RURAL	LEISURE/PLAY / LOISIR/JEU	STREET/HIGHWAY/ROAD, RUE/ROUTE/AUTOROUTE	Road traffic injury (RTI), Accident de la Route (AVP),	Pedestrian/ Piéton	Mototaxi	UNINTENTIONAL/NON INTENTIONNEL	NO/ NON	0	ADMITTED TO WARD / HOSPITALISÉ EN CHIRUGIE	MINOR DISABILITY (CAN PERFORM ADLS, LIMITED ABILITY TO MOVE) / INCAPACITÉ MINEURE (PEUT EFFECTUER DES ACTIVITÉS JOURNALIÈRES MINIMALES, CAPACITÉ LIMITÉE À SE DÉPLACER)
BRH	6	MALE/MASCULIN	PRIMARY SCHOOL / PRIMAIRE*	RURAL/ RURAL	LEISURE/PLAY / LOISIR/JEU	SPORTS/ATHLETIC AREA, LIEU OU TERRAIN DE SPORT	Struck/hit by person/animal/object, Choc contondant (bagarre/ bastonnade / animal / etc.),	NA	NA	UNINTENTIONAL/NON INTENTIONNEL	NO/ NON	1	ADMITTED TO WARD / HOSPITALISÉ EN CHIRUGIE	MINOR DISABILITY (CAN PERFORM ADLS, LIMITED ABILITY TO MOVE) / INCAPACITÉ MINEURE (PEUT EFFECTUER DES ACTIVITÉS JOURNALIÈRES MINIMALES, CAPACITÉ LIMITÉE À SE DÉPLACER)
HRL	2	FEMALE/FÉMININ	NO FORMAL EDUCATION / AUCUNE EDUCATION FORMELLE	URBAN/ URBAIN	LEISURE/PLAY / LOISIR/JEU	PRIVATE HOUSE/HOME, DOMICILE/MAISON PRIVÉE	Burn (smoke/fire/flames), Brûlure (incendie/fumée),	NA	NA	UNINTENTIONAL/NON INTENTIONNEL	NO/ NON	1	ADMITTED TO WARD / HOSPITALISÉ EN CHIRUGIE	LITTLE OR NO DISABILITY / INCAPACITÉ TRÈS FAIBLE OU ABSENTE
HDK	0.3	FEMALE/FÉMININ	NO FORMAL EDUCATION / AUCUNE EDUCATION FORMELLE	URBAN/ URBAIN	LEISURE/PLAY / LOISIR/JEU	PRIVATE HOUSE/HOME, DOMICILE/MAISON PRIVÉE	Fall, Chute	NA	NA	UNINTENTIONAL/NON INTENTIONNEL	NO/ NON	0	ADMITTED TO WARD / HOSPITALISÉ EN CHIRUGIE	MINOR DISABILITY (CAN PERFORM ADLS, LIMITED ABILITY TO MOVE) / INCAPACITÉ MINEURE (PEUT EFFECTUER DES ACTIVITÉS JOURNALIÈRES MINIMALES, CAPACITÉ LIMITÉE À SE DÉPLACER)
HRM	4	MALE/MASCULIN	NO FORMAL EDUCATION / AUCUNE EDUCATION FORMELLE	RURAL/ RURAL	LEISURE/PLAY / LOISIR/JEU	PRIVATE HOUSE/HOME, DOMICILE/MAISON PRIVÉE	Burn (smoke/fire/flames), Brûlure (incendie/fumée),	NA	NA	UNINTENTIONAL/NON INTENTIONNEL	NO/ NON	2	ADMITTED TO WARD / HOSPITALISÉ EN CHIRUGIE	MINOR DISABILITY (CAN PERFORM ADLS, LIMITED ABILITY TO MOVE) / INCAPACITÉ MINEURE (PEUT EFFECTUER DES ACTIVITÉS JOURNALIÈRES MINIMALES, CAPACITÉ LIMITÉE À SE DÉPLACER)
HRM	7	MALE/MASCULIN	PRIMARY SCHOOL / PRIMAIRE*	RURAL/ RURAL	LEISURE/PLAY / LOISIR/JEU	STREET/HIGHWAY/ROAD, RUE/ROUTE/AUTOROUTE	Road traffic injury (RTI), Accident de la Route (AVP),	Pedestrian/ Piéton	Motorcycle/Motocyclette	UNINTENTIONAL/NON INTENTIONNEL	NO/ NON	2	ADMITTED TO WARD / HOSPITALISÉ EN CHIRUGIE	MINOR DISABILITY (CAN PERFORM ADLS, LIMITED ABILITY TO MOVE) / INCAPACITÉ MINEURE (PEUT EFFECTUER DES ACTIVITÉS JOURNALIÈRES MINIMALES, CAPACITÉ LIMITÉE À SE DÉPLACER)
HRM	2	MALE/MASCULIN	NO FORMAL EDUCATION / AUCUNE EDUCATION FORMELLE	URBAN/ URBAIN	LEISURE/PLAY / LOISIR/JEU	PRIVATE HOUSE/HOME, DOMICILE/MAISON PRIVÉE	Fall, Chute	NA	NA	UNINTENTIONAL/NON INTENTIONNEL	NO/ NON	1	ADMITTED TO WARD / HOSPITALISÉ EN CHIRUGIE	MINOR DISABILITY (CAN PERFORM ADLS, LIMITED ABILITY TO MOVE) / INCAPACITÉ MINEURE (PEUT EFFECTUER DES ACTIVITÉS JOURNALIÈRES MINIMALES, CAPACITÉ LIMITÉE À SE DÉPLACER)
HRL	5	MALE/MASCULIN	PRIMARY SCHOOL / PRIMAIRE*	URBAN/ URBAIN	TRAVELING/ VOYAGE	STREET/HIGHWAY/ROAD, RUE/ROUTE/AUTOROUTE	Road traffic injury (RTI), Accident de la Route (AVP),	Pedestrian/ Piéton	Mototaxi	UNINTENTIONAL/NON INTENTIONNEL	NO/ NON	0	ADMITTED TO ICU / HOSPITALISÉ EN RÉA	LITTLE OR NO DISABILITY / INCAPACITÉ TRÈS FAIBLE OU ABSENTE
HRM	6	FEMALE/FÉMININ	PRIMARY SCHOOL / PRIMAIRE*	URBAN/ URBAIN	LEISURE/PLAY / LOISIR/JEU	STREET/HIGHWAY/ROAD, RUE/ROUTE/AUTOROUTE	Road traffic injury (RTI), Accident de la Route (AVP),	Pedestrian/ Piéton	Mototaxi	UNINTENTIONAL/NON INTENTIONNEL	NO/ NON	1	ADMITTED TO WARD / HOSPITALISÉ EN CHIRUGIE	MAJOR DISABILITY (DEPENDENT ON OTHERS) / INCAPACITÉ MAJEURE (DÉPENDANT DES AUTRES)
BRH	8	MALE/MASCULIN	PRIMARY SCHOOL / PRIMAIRE*	URBAN/ URBAIN	LEISURE/PLAY / LOISIR/JEU	STREET/HIGHWAY/ROAD, RUE/ROUTE/AUTOROUTE	Fall, Chute	NA	NA	UNINTENTIONAL/NON INTENTIONNEL	NO/ NON	0	ADMITTED TO WARD / HOSPITALISÉ EN CHIRUGIE	MINOR DISABILITY (CAN PERFORM ADLS, LIMITED ABILITY TO MOVE) / INCAPACITÉ MINEURE (PEUT EFFECTUER DES ACTIVITÉS JOURNALIÈRES MINIMALES, CAPACITÉ LIMITÉE À SE DÉPLACER)
BRH	1.2	MALE/MASCULIN	OTHER (SPECIFY) / AUTRE (PRÉCISEZ)	RURAL/ RURAL	LEISURE/PLAY / LOISIR/JEU	PRIVATE HOUSE/HOME, DOMICILE/MAISON PRIVÉE	Scald, Brûlure (ébouillantage)	NA	NA	UNINTENTIONAL/NON INTENTIONNEL	YES/OUI	4	ADMITTED TO WARD / HOSPITALISÉ EN CHIRUGIE	MAJOR DISABILITY (DEPENDENT ON OTHERS) / INCAPACITÉ MAJEURE (DÉPENDANT DES AUTRES)
HRM	8	FEMALE/FÉMININ	PRIMARY SCHOOL / PRIMAIRE*	RURAL/ RURAL	LEISURE/PLAY / LOISIR/JEU	FARM/PLACE OF PRIMARY PRODUCTION, CHAMP/FERME/AUTRE LIEU DE PRODUCTION PRIMAIRE	Fall, Chute	NA	NA	UNINTENTIONAL/NON INTENTIONNEL	NO/ NON	1	ADMITTED TO WARD / HOSPITALISÉ EN CHIRUGIE	NA
HRM	7	FEMALE/FÉMININ	PRIMARY SCHOOL / PRIMAIRE*	URBAN/ URBAIN	NA	NA	Fall, Chute	NA	NA	UNINTENTIONAL/NON INTENTIONNEL	NO/ NON	3	ADMITTED TO WARD / HOSPITALISÉ EN CHIRUGIE	MAJOR DISABILITY (DEPENDENT ON OTHERS) / INCAPACITÉ MAJEURE (DÉPENDANT DES AUTRES)
HRM	2	FEMALE/FÉMININ	NO FORMAL EDUCATION / AUCUNE EDUCATION FORMELLE	URBAN/ URBAIN	LEISURE/PLAY / LOISIR/JEU	PRIVATE HOUSE/HOME, DOMICILE/MAISON PRIVÉE	Scald, Brûlure (ébouillantage)	NA	NA	UNINTENTIONAL/NON INTENTIONNEL	NO/ NON	2	ADMITTED TO WARD / HOSPITALISÉ EN CHIRUGIE	LITTLE OR NO DISABILITY / INCAPACITÉ TRÈS FAIBLE OU ABSENTE
HRL	3	FEMALE/FÉMININ	OTHER (SPECIFY) / AUTRE (PRÉCISEZ)	URBAN/ URBAIN	LEISURE/PLAY / LOISIR/JEU	PRIVATE HOUSE/HOME, DOMICILE/MAISON PRIVÉE	Fall, Chute	NA	NA	NA	NO/ NON	1	ADMITTED TO WARD / HOSPITALISÉ EN CHIRUGIE	LITTLE OR NO DISABILITY / INCAPACITÉ TRÈS FAIBLE OU ABSENTE
BRH	8	MALE/MASCULIN	PRIMARY SCHOOL / PRIMAIRE*	URBAN/ URBAIN	EDUCATION/APPRENTISSAGE	STREET/HIGHWAY/ROAD, RUE/ROUTE/AUTOROUTE	Road traffic injury (RTI), Accident de la Route (AVP),	Pedestrian/ Piéton	Mototaxi	UNINTENTIONAL/NON INTENTIONNEL	NO/ NON	0	ADMITTED TO WARD / HOSPITALISÉ EN CHIRUGIE	MINOR DISABILITY (CAN PERFORM ADLS, LIMITED ABILITY TO MOVE) / INCAPACITÉ MINEURE (PEUT EFFECTUER DES ACTIVITÉS JOURNALIÈRES MINIMALES, CAPACITÉ LIMITÉE À SE DÉPLACER)
BRH	5	FEMALE/FÉMININ	NO FORMAL EDUCATION / AUCUNE EDUCATION FORMELLE	RURAL/ RURAL	DOMESTIC ACTIVITY / ACTIVITÉ DOMESTIQUE	SEA/LAKE/RIVER/WELL/OTHER BODY OF WATER, PUITS/MARIGOT/LAC/RIVIÈRE/FLEUVE / OCÉAN/AUTRES COURS D'EAUX	Fall, Chute	NA	NA	UNINTENTIONAL/NON INTENTIONNEL	NO/ NON	1	ADMITTED TO WARD / HOSPITALISÉ EN CHIRUGIE	MAJOR DISABILITY (DEPENDENT ON OTHERS) / INCAPACITÉ MAJEURE (DÉPENDANT DES AUTRES)
HRM	0.3	FEMALE/FÉMININ	NO FORMAL EDUCATION / AUCUNE EDUCATION FORMELLE	URBAN/ URBAIN	LEISURE/PLAY / LOISIR/JEU	PRIVATE HOUSE/HOME, DOMICILE/MAISON PRIVÉE	Burn (smoke/fire/flames), Brûlure (incendie/fumée),	NA	NA	UNINTENTIONAL/NON INTENTIONNEL	NO/ NON	1	ADMITTED TO WARD / HOSPITALISÉ EN CHIRUGIE	MINOR DISABILITY (CAN PERFORM ADLS, LIMITED ABILITY TO MOVE) / INCAPACITÉ MINEURE (PEUT EFFECTUER DES ACTIVITÉS JOURNALIÈRES MINIMALES, CAPACITÉ LIMITÉE À SE DÉPLACER)
BRH	5	FEMALE/FÉMININ	PRIMARY SCHOOL / PRIMAIRE*	RURAL/ RURAL	LEISURE/PLAY / LOISIR/JEU	STREET/HIGHWAY/ROAD, RUE/ROUTE/AUTOROUTE	Road traffic injury (RTI), Accident de la Route (AVP),	Pedestrian/ Piéton	Mototaxi	UNINTENTIONAL/NON INTENTIONNEL	NO/ NON	1	ADMITTED TO WARD / HOSPITALISÉ EN CHIRUGIE	MAJOR DISABILITY (DEPENDENT ON OTHERS) / INCAPACITÉ MAJEURE (DÉPENDANT DES AUTRES)
HLD	6	FEMALE/FÉMININ	PRIMARY SCHOOL / PRIMAIRE*	URBAN/ URBAIN	DOMESTIC ACTIVITY / ACTIVITÉ DOMESTIQUE	PRIVATE HOUSE/HOME, DOMICILE/MAISON PRIVÉE	Fall, Chute	NA	NA	UNINTENTIONAL/NON INTENTIONNEL	YES/OUI	1	ADMITTED TO WARD / HOSPITALISÉ EN CHIRUGIE	MINOR DISABILITY (CAN PERFORM ADLS, LIMITED ABILITY TO MOVE) / INCAPACITÉ MINEURE (PEUT EFFECTUER DES ACTIVITÉS JOURNALIÈRES MINIMALES, CAPACITÉ LIMITÉE À SE DÉPLACER)
BRH	6	MALE/MASCULIN	PRIMARY SCHOOL / PRIMAIRE*	URBAN/ URBAIN	DOMESTIC ACTIVITY / ACTIVITÉ DOMESTIQUE	STREET/HIGHWAY/ROAD, RUE/ROUTE/AUTOROUTE	Road traffic injury (RTI), Accident de la Route (AVP),	Pedestrian/ Piéton	Mototaxi	UNINTENTIONAL/NON INTENTIONNEL	NO/ NON	0	ADMITTED TO WARD / HOSPITALISÉ EN CHIRUGIE	MAJOR DISABILITY (DEPENDENT ON OTHERS) / INCAPACITÉ MAJEURE (DÉPENDANT DES AUTRES)
CUY	5	MALE/MASCULIN	PRIMARY SCHOOL / PRIMAIRE*	URBAN/ URBAIN	LEISURE/PLAY / LOISIR/JEU	PRIVATE HOUSE/HOME, DOMICILE/MAISON PRIVÉE	Fall, Chute	NA	NA	UNINTENTIONAL/NON INTENTIONNEL	NO/ NON	1	ADMITTED TO WARD / HOSPITALISÉ EN CHIRUGIE	MINOR DISABILITY (CAN PERFORM ADLS, LIMITED ABILITY TO MOVE) / INCAPACITÉ MINEURE (PEUT EFFECTUER DES ACTIVITÉS JOURNALIÈRES MINIMALES, CAPACITÉ LIMITÉE À SE DÉPLACER)
HRM	9	MALE/MASCULIN	PRIMARY SCHOOL / PRIMAIRE*	RURAL/ RURAL	LEISURE/PLAY / LOISIR/JEU	STREET/HIGHWAY/ROAD, RUE/ROUTE/AUTOROUTE	Struck/hit by person/animal/object, Choc contondant (bagarre/ bastonnade / animal / etc.),	NA	NA	UNINTENTIONAL/NON INTENTIONNEL	YES/OUI	1	ADMITTED TO WARD / HOSPITALISÉ EN CHIRUGIE	MINOR DISABILITY (CAN PERFORM ADLS, LIMITED ABILITY TO MOVE) / INCAPACITÉ MINEURE (PEUT EFFECTUER DES ACTIVITÉS JOURNALIÈRES MINIMALES, CAPACITÉ LIMITÉE À SE DÉPLACER)
HRL	8	FEMALE/FÉMININ	PRIMARY SCHOOL / PRIMAIRE*	URBAN/ URBAIN	TRAVELING/ VOYAGE	STREET/HIGHWAY/ROAD, RUE/ROUTE/AUTOROUTE	Road traffic injury (RTI), Accident de la Route (AVP),	Pedestrian/ Piéton	Mototaxi	UNINTENTIONAL/NON INTENTIONNEL	NO/ NON	0	ADMITTED TO WARD / HOSPITALISÉ EN CHIRUGIE	LITTLE OR NO DISABILITY / INCAPACITÉ TRÈS FAIBLE OU ABSENTE
HLD	6	FEMALE/FÉMININ	PRIMARY SCHOOL / PRIMAIRE*	URBAN/ URBAIN	LEISURE/PLAY / LOISIR/JEU	STREET/HIGHWAY/ROAD, RUE/ROUTE/AUTOROUTE	Road traffic injury (RTI), Accident de la Route (AVP),	Mototaxi	None, Aucune	UNINTENTIONAL/NON INTENTIONNEL	NO/ NON	1	ADMITTED TO WARD / HOSPITALISÉ EN CHIRUGIE	LITTLE OR NO DISABILITY / INCAPACITÉ TRÈS FAIBLE OU ABSENTE
CUY	8	MALE/MASCULIN	PRIMARY SCHOOL / PRIMAIRE*	URBAN/ URBAIN	LEISURE/PLAY / LOISIR/JEU	STREET/HIGHWAY/ROAD, RUE/ROUTE/AUTOROUTE	Road traffic injury (RTI), Accident de la Route (AVP),	Pedestrian/ Piéton	Mototaxi	UNINTENTIONAL/NON INTENTIONNEL	NO/ NON	1	EMERGENCY WARD OBSERVATION / EMERGENCY WARD OBSERVATION	MAJOR DISABILITY (DEPENDENT ON OTHERS) / INCAPACITÉ MAJEURE (DÉPENDANT DES AUTRES)
HRB	6	MALE/MASCULIN	PRIMARY SCHOOL / PRIMAIRE*	URBAN/ URBAIN	LEISURE/PLAY / LOISIR/JEU	STREET/HIGHWAY/ROAD, RUE/ROUTE/AUTOROUTE	Road traffic injury (RTI), Accident de la Route (AVP),	Pedestrian/ Piéton	Private Car/ Véhicule privé	UNINTENTIONAL/NON INTENTIONNEL	NO/ NON	0	EMERGENCY WARD OBSERVATION / EMERGENCY WARD OBSERVATION	MINOR DISABILITY (CAN PERFORM ADLS, LIMITED ABILITY TO MOVE) / INCAPACITÉ MINEURE (PEUT EFFECTUER DES ACTIVITÉS JOURNALIÈRES MINIMALES, CAPACITÉ LIMITÉE À SE DÉPLACER)
HDK	5	MALE/MASCULIN	PRIMARY SCHOOL / PRIMAIRE*	RURAL/ RURAL	LEISURE/PLAY / LOISIR/JEU	STREET/HIGHWAY/ROAD, RUE/ROUTE/AUTOROUTE	Road traffic injury (RTI), Accident de la Route (AVP),	Pedestrian/ Piéton	Mototaxi	UNINTENTIONAL/NON INTENTIONNEL	NO/ NON	1	EMERGENCY WARD OBSERVATION / EMERGENCY WARD OBSERVATION	MINOR DISABILITY (CAN PERFORM ADLS, LIMITED ABILITY TO MOVE) / INCAPACITÉ MINEURE (PEUT EFFECTUER DES ACTIVITÉS JOURNALIÈRES MINIMALES, CAPACITÉ LIMITÉE À SE DÉPLACER)
HRL	8	FEMALE/FÉMININ	PRIMARY SCHOOL / PRIMAIRE*	URBAN/ URBAIN	LEISURE/PLAY / LOISIR/JEU	PRIVATE HOUSE/HOME, DOMICILE/MAISON PRIVÉE	Burn (smoke/fire/flames), Brûlure (incendie/fumée),	NA	NA	NA	NO/ NON	1	ADMITTED TO ICU / HOSPITALISÉ EN RÉA	MINOR DISABILITY (CAN PERFORM ADLS, LIMITED ABILITY TO MOVE) / INCAPACITÉ MINEURE (PEUT EFFECTUER DES ACTIVITÉS JOURNALIÈRES MINIMALES, CAPACITÉ LIMITÉE À SE DÉPLACER)
HRL	9	FEMALE/FÉMININ	PRIMARY SCHOOL / PRIMAIRE*	RURAL/ RURAL	TRAVELING/ VOYAGE	STREET/HIGHWAY/ROAD, RUE/ROUTE/AUTOROUTE	Road traffic injury (RTI), Accident de la Route (AVP),	Mototaxi	Mototaxi	UNINTENTIONAL/NON INTENTIONNEL	NO/ NON	1	ADMITTED TO WARD / HOSPITALISÉ EN CHIRUGIE	LITTLE OR NO DISABILITY / INCAPACITÉ TRÈS FAIBLE OU ABSENTE
HRM	6	FEMALE/FÉMININ	NO FORMAL EDUCATION / AUCUNE EDUCATION FORMELLE	URBAN/ URBAIN	LEISURE/PLAY / LOISIR/JEU	STREET/HIGHWAY/ROAD, RUE/ROUTE/AUTOROUTE	Road traffic injury (RTI), Accident de la Route (AVP),	Pedestrian/ Piéton	Mototaxi	UNINTENTIONAL/NON INTENTIONNEL	NO/ NON	3	ADMITTED TO WARD / HOSPITALISÉ EN CHIRUGIE	NA
HRM	7	MALE/MASCULIN	PRIMARY SCHOOL / PRIMAIRE*	RURAL/ RURAL	LEISURE/PLAY / LOISIR/JEU	STREET/HIGHWAY/ROAD, RUE/ROUTE/AUTOROUTE	Road traffic injury (RTI), Accident de la Route (AVP),	Pedestrian/ Piéton	Mototaxi	UNINTENTIONAL/NON INTENTIONNEL	NO/ NON	3	ADMITTED TO WARD / HOSPITALISÉ EN CHIRUGIE	MINOR DISABILITY (CAN PERFORM ADLS, LIMITED ABILITY TO MOVE) / INCAPACITÉ MINEURE (PEUT EFFECTUER DES ACTIVITÉS JOURNALIÈRES MINIMALES, CAPACITÉ LIMITÉE À SE DÉPLACER)
CUY	3	FEMALE/FÉMININ	NO FORMAL EDUCATION / AUCUNE EDUCATION FORMELLE	URBAN/ URBAIN	LEISURE/PLAY / LOISIR/JEU	PRIVATE HOUSE/HOME, DOMICILE/MAISON PRIVÉE	Animal bite, Morsure d'animal	NA	NA	UNINTENTIONAL/NON INTENTIONNEL	YES/OUI	1	LEFT AMA AGAINST MEDICAL ADVICE / SCAM	NA
HRM	0.5	FEMALE/FÉMININ	NO FORMAL EDUCATION / AUCUNE EDUCATION FORMELLE	RURAL/ RURAL	LEISURE/PLAY / LOISIR/JEU	STREET/HIGHWAY/ROAD, RUE/ROUTE/AUTOROUTE	Road traffic injury (RTI), Accident de la Route (AVP),	Mototaxi	None, Aucune	UNINTENTIONAL/NON INTENTIONNEL	NO/ NON	2	ADMITTED TO WARD / HOSPITALISÉ EN CHIRUGIE	MINOR DISABILITY (CAN PERFORM ADLS, LIMITED ABILITY TO MOVE) / INCAPACITÉ MINEURE (PEUT EFFECTUER DES ACTIVITÉS JOURNALIÈRES MINIMALES, CAPACITÉ LIMITÉE À SE DÉPLACER)
HDB	1.92	MALE/MASCULIN	OTHER (SPECIFY) / AUTRE (PRÉCISEZ)	URBAN/ URBAIN	LEISURE/PLAY / LOISIR/JEU	PRIVATE HOUSE/HOME, DOMICILE/MAISON PRIVÉE	Scald, Brûlure (ébouillantage)	NA	NA	UNINTENTIONAL/NON INTENTIONNEL	YES/OUI	0	ADMITTED TO WARD / HOSPITALISÉ EN CHIRUGIE	LITTLE OR NO DISABILITY / INCAPACITÉ TRÈS FAIBLE OU ABSENTE
HDB	0.75	FEMALE/FÉMININ	OTHER (SPECIFY) / AUTRE (PRÉCISEZ)	URBAN/ URBAIN	LEISURE/PLAY / LOISIR/JEU	PRIVATE HOUSE/HOME, DOMICILE/MAISON PRIVÉE	Scald, Brûlure (ébouillantage)	NA	NA	UNINTENTIONAL/NON INTENTIONNEL	YES/OUI	0	ADMITTED TO WARD / HOSPITALISÉ EN CHIRUGIE	LITTLE OR NO DISABILITY / INCAPACITÉ TRÈS FAIBLE OU ABSENTE
BRH	4	FEMALE/FÉMININ	PRIMARY SCHOOL / PRIMAIRE*	URBAN/ URBAIN	EDUCATION/APPRENTISSAGE	STREET/HIGHWAY/ROAD, RUE/ROUTE/AUTOROUTE	Road traffic injury (RTI), Accident de la Route (AVP),	Pedestrian/ Piéton	Truck/Camion	UNINTENTIONAL/NON INTENTIONNEL	NO/ NON	1	ADMITTED TO ICU / HOSPITALISÉ EN RÉA	MINOR DISABILITY (CAN PERFORM ADLS, LIMITED ABILITY TO MOVE) / INCAPACITÉ MINEURE (PEUT EFFECTUER DES ACTIVITÉS JOURNALIÈRES MINIMALES, CAPACITÉ LIMITÉE À SE DÉPLACER)
BRH	2	FEMALE/FÉMININ	NO FORMAL EDUCATION / AUCUNE EDUCATION FORMELLE	URBAN/ URBAIN	LEISURE/PLAY / LOISIR/JEU	PRIVATE HOUSE/HOME, DOMICILE/MAISON PRIVÉE	Scald, Brûlure (ébouillantage)	NA	NA	UNINTENTIONAL/NON INTENTIONNEL	YES/OUI	3	ADMITTED TO WARD / HOSPITALISÉ EN CHIRUGIE	MINOR DISABILITY (CAN PERFORM ADLS, LIMITED ABILITY TO MOVE) / INCAPACITÉ MINEURE (PEUT EFFECTUER DES ACTIVITÉS JOURNALIÈRES MINIMALES, CAPACITÉ LIMITÉE À SE DÉPLACER)
BRH	8	FEMALE/FÉMININ	PRIMARY SCHOOL / PRIMAIRE*	URBAN/ URBAIN	LEISURE/PLAY / LOISIR/JEU	STREET/HIGHWAY/ROAD, RUE/ROUTE/AUTOROUTE	Road traffic injury (RTI), Accident de la Route (AVP),	Pedestrian/ Piéton	Mototaxi	UNINTENTIONAL/NON INTENTIONNEL	NO/ NON	1	ADMITTED TO WARD / HOSPITALISÉ EN CHIRUGIE	MAJOR DISABILITY (DEPENDENT ON OTHERS) / INCAPACITÉ MAJEURE (DÉPENDANT DES AUTRES)
HRL	0.6	MALE/MASCULIN	OTHER (SPECIFY) / AUTRE (PRÉCISEZ)	URBAN/ URBAIN	DOMESTIC ACTIVITY / ACTIVITÉ DOMESTIQUE	PRIVATE HOUSE/HOME, DOMICILE/MAISON PRIVÉE	Burn (smoke/fire/flames), Brûlure (incendie/fumée),	NA	NA	UNINTENTIONAL/NON INTENTIONNEL	YES/OUI	0	ADMITTED TO ICU / HOSPITALISÉ EN RÉA	LITTLE OR NO DISABILITY / INCAPACITÉ TRÈS FAIBLE OU ABSENTE
HRL	5	FEMALE/FÉMININ	PRIMARY SCHOOL / PRIMAIRE*	RURAL/ RURAL	TRAVELING/ VOYAGE	STREET/HIGHWAY/ROAD, RUE/ROUTE/AUTOROUTE	Road traffic injury (RTI), Accident de la Route (AVP),	Pedestrian/ Piéton	Mototaxi	UNINTENTIONAL/NON INTENTIONNEL	NO/ NON	1	ADMITTED TO WARD / HOSPITALISÉ EN CHIRUGIE	LITTLE OR NO DISABILITY / INCAPACITÉ TRÈS FAIBLE OU ABSENTE
HRM	4	FEMALE/FÉMININ	NO FORMAL EDUCATION / AUCUNE EDUCATION FORMELLE	RURAL/ RURAL	LEISURE/PLAY / LOISIR/JEU	SEA/LAKE/RIVER/WELL/OTHER BODY OF WATER, PUITS/MARIGOT/LAC/RIVIÈRE/FLEUVE / OCÉAN/AUTRES COURS D'EAUX	Fall, Chute	NA	NA	UNINTENTIONAL/NON INTENTIONNEL	YES/OUI	1	EMERGENCY WARD OBSERVATION / EMERGENCY WARD OBSERVATION	MAJOR DISABILITY (DEPENDENT ON OTHERS) / INCAPACITÉ MAJEURE (DÉPENDANT DES AUTRES)
HRM	9	FEMALE/FÉMININ	PRIMARY SCHOOL / PRIMAIRE*	RURAL/ RURAL	LEISURE/PLAY / LOISIR/JEU	PRIVATE HOUSE/HOME, DOMICILE/MAISON PRIVÉE	Fall, Chute	NA	NA	UNINTENTIONAL/NON INTENTIONNEL	NO/ NON	1	ADMITTED TO WARD / HOSPITALISÉ EN CHIRUGIE	MINOR DISABILITY (CAN PERFORM ADLS, LIMITED ABILITY TO MOVE) / INCAPACITÉ MINEURE (PEUT EFFECTUER DES ACTIVITÉS JOURNALIÈRES MINIMALES, CAPACITÉ LIMITÉE À SE DÉPLACER)
BRH	5	FEMALE/FÉMININ	PRIMARY SCHOOL / PRIMAIRE*	URBAN/ URBAIN	LEISURE/PLAY / LOISIR/JEU	STREET/HIGHWAY/ROAD, RUE/ROUTE/AUTOROUTE	Road traffic injury (RTI), Accident de la Route (AVP),	Pedestrian/ Piéton	Mototaxi	UNINTENTIONAL/NON INTENTIONNEL	NO/ NON	1	ADMITTED TO WARD / HOSPITALISÉ EN CHIRUGIE	MAJOR DISABILITY (DEPENDENT ON OTHERS) / INCAPACITÉ MAJEURE (DÉPENDANT DES AUTRES)
BRH	8	MALE/MASCULIN	PRIMARY SCHOOL / PRIMAIRE*	RURAL/ RURAL	LEISURE/PLAY / LOISIR/JEU	PRIVATE HOUSE/HOME, DOMICILE/MAISON PRIVÉE	Fall, Chute	NA	NA	UNINTENTIONAL/NON INTENTIONNEL	NO/ NON	1	ADMITTED TO WARD / HOSPITALISÉ EN CHIRUGIE	MAJOR DISABILITY (DEPENDENT ON OTHERS) / INCAPACITÉ MAJEURE (DÉPENDANT DES AUTRES)
HRL	9	MALE/MASCULIN	PRIMARY SCHOOL / PRIMAIRE*	URBAN/ URBAIN	LEISURE/PLAY / LOISIR/JEU	SPORTS/ATHLETIC AREA, LIEU OU TERRAIN DE SPORT	Fall, Chute	NA	NA	UNINTENTIONAL/NON INTENTIONNEL	NO/ NON	0	ADMITTED TO WARD / HOSPITALISÉ EN CHIRUGIE	LITTLE OR NO DISABILITY / INCAPACITÉ TRÈS FAIBLE OU ABSENTE
HRM	1	MALE/MASCULIN	NO FORMAL EDUCATION / AUCUNE EDUCATION FORMELLE	URBAN/ URBAIN	LEISURE/PLAY / LOISIR/JEU	PRIVATE HOUSE/HOME, DOMICILE/MAISON PRIVÉE	Other (please specify), Autre (précisez)	NA	NA	UNINTENTIONAL/NON INTENTIONNEL	NO/ NON	1	ADMITTED TO WARD / HOSPITALISÉ EN CHIRUGIE	MINOR DISABILITY (CAN PERFORM ADLS, LIMITED ABILITY TO MOVE) / INCAPACITÉ MINEURE (PEUT EFFECTUER DES ACTIVITÉS JOURNALIÈRES MINIMALES, CAPACITÉ LIMITÉE À SE DÉPLACER)
HRM	3	MALE/MASCULIN	NO FORMAL EDUCATION / AUCUNE EDUCATION FORMELLE	RURAL/ RURAL	LEISURE/PLAY / LOISIR/JEU	PRIVATE HOUSE/HOME, DOMICILE/MAISON PRIVÉE	Animal bite, Morsure d'animal	NA	NA	UNINTENTIONAL/NON INTENTIONNEL	YES/OUI	1	ADMITTED TO WARD / HOSPITALISÉ EN CHIRUGIE	MINOR DISABILITY (CAN PERFORM ADLS, LIMITED ABILITY TO MOVE) / INCAPACITÉ MINEURE (PEUT EFFECTUER DES ACTIVITÉS JOURNALIÈRES MINIMALES, CAPACITÉ LIMITÉE À SE DÉPLACER)
HRM	4	MALE/MASCULIN	NO FORMAL EDUCATION / AUCUNE EDUCATION FORMELLE	RURAL/ RURAL	LEISURE/PLAY / LOISIR/JEU	STREET/HIGHWAY/ROAD, RUE/ROUTE/AUTOROUTE	Road traffic injury (RTI), Accident de la Route (AVP),	Pedestrian/ Piéton	Motorcycle/Motocyclette	UNINTENTIONAL/NON INTENTIONNEL	NO/ NON	1	ADMITTED TO WARD / HOSPITALISÉ EN CHIRUGIE	MINOR DISABILITY (CAN PERFORM ADLS, LIMITED ABILITY TO MOVE) / INCAPACITÉ MINEURE (PEUT EFFECTUER DES ACTIVITÉS JOURNALIÈRES MINIMALES, CAPACITÉ LIMITÉE À SE DÉPLACER)
HRM	4	MALE/MASCULIN	NO FORMAL EDUCATION / AUCUNE EDUCATION FORMELLE	URBAN/ URBAIN	LEISURE/PLAY / LOISIR/JEU	PRIVATE HOUSE/HOME, DOMICILE/MAISON PRIVÉE	Other (please specify), Autre (précisez)	NA	NA	UNINTENTIONAL/NON INTENTIONNEL	NO/ NON	1	ADMITTED TO WARD / HOSPITALISÉ EN CHIRUGIE	MINOR DISABILITY (CAN PERFORM ADLS, LIMITED ABILITY TO MOVE) / INCAPACITÉ MINEURE (PEUT EFFECTUER DES ACTIVITÉS JOURNALIÈRES MINIMALES, CAPACITÉ LIMITÉE À SE DÉPLACER)
HDK	2	MALE/MASCULIN	NO FORMAL EDUCATION / AUCUNE EDUCATION FORMELLE	URBAN/ URBAIN	DOMESTIC ACTIVITY / ACTIVITÉ DOMESTIQUE	PRIVATE HOUSE/HOME, DOMICILE/MAISON PRIVÉE	Burn (smoke/fire/flames), Brûlure (incendie/fumée),	NA	NA	UNINTENTIONAL/NON INTENTIONNEL	NO/ NON	1	ADMITTED TO WARD / HOSPITALISÉ EN CHIRUGIE	MAJOR DISABILITY (DEPENDENT ON OTHERS) / INCAPACITÉ MAJEURE (DÉPENDANT DES AUTRES)
HRM	4	MALE/MASCULIN	OTHER (SPECIFY) / AUTRE (PRÉCISEZ)	URBAN/ URBAIN	LEISURE/PLAY / LOISIR/JEU	SCHOOL/INSTITUTION/EDUCATIONAL AREA, ECOLE/LYCÉE/LIEU D'APPRENTISSAGE	Fall, Chute	NA	NA	UNINTENTIONAL/NON INTENTIONNEL	NO/ NON	1	ADMITTED TO WARD / HOSPITALISÉ EN CHIRUGIE	MINOR DISABILITY (CAN PERFORM ADLS, LIMITED ABILITY TO MOVE) / INCAPACITÉ MINEURE (PEUT EFFECTUER DES ACTIVITÉS JOURNALIÈRES MINIMALES, CAPACITÉ LIMITÉE À SE DÉPLACER)
HRM	0.83	MALE/MASCULIN	NO FORMAL EDUCATION / AUCUNE EDUCATION FORMELLE	URBAN/ URBAIN	LEISURE/PLAY / LOISIR/JEU	STREET/HIGHWAY/ROAD, RUE/ROUTE/AUTOROUTE	Road traffic injury (RTI), Accident de la Route (AVP),	Motorcycle/Motocyclette	None, Aucune	UNINTENTIONAL/NON INTENTIONNEL	NO/ NON	NA	ADMITTED TO WARD / HOSPITALISÉ EN CHIRUGIE	MINOR DISABILITY (CAN PERFORM ADLS, LIMITED ABILITY TO MOVE) / INCAPACITÉ MINEURE (PEUT EFFECTUER DES ACTIVITÉS JOURNALIÈRES MINIMALES, CAPACITÉ LIMITÉE À SE DÉPLACER)
BRH	1	MALE/MASCULIN	OTHER (SPECIFY) / AUTRE (PRÉCISEZ)	URBAN/ URBAIN	LEISURE/PLAY / LOISIR/JEU	PRIVATE HOUSE/HOME, DOMICILE/MAISON PRIVÉE	Scald, Brûlure (ébouillantage)	NA	NA	UNINTENTIONAL/NON INTENTIONNEL	YES/OUI	0	ADMITTED TO WARD / HOSPITALISÉ EN CHIRUGIE	MAJOR DISABILITY (DEPENDENT ON OTHERS) / INCAPACITÉ MAJEURE (DÉPENDANT DES AUTRES)
HRM	2	MALE/MASCULIN	NO FORMAL EDUCATION / AUCUNE EDUCATION FORMELLE	URBAN/ URBAIN	LEISURE/PLAY / LOISIR/JEU	STREET/HIGHWAY/ROAD, RUE/ROUTE/AUTOROUTE	Road traffic injury (RTI), Accident de la Route (AVP),	Pedestrian/ Piéton	Mototaxi	UNINTENTIONAL/NON INTENTIONNEL	YES/OUI	1	DIRECTLY TO OR / DIRECTEMENT AU BO	MINOR DISABILITY (CAN PERFORM ADLS, LIMITED ABILITY TO MOVE) / INCAPACITÉ MINEURE (PEUT EFFECTUER DES ACTIVITÉS JOURNALIÈRES MINIMALES, CAPACITÉ LIMITÉE À SE DÉPLACER)
BRH	8	FEMALE/FÉMININ	PRIMARY SCHOOL / PRIMAIRE*	RURAL/ RURAL	DOMESTIC ACTIVITY / ACTIVITÉ DOMESTIQUE	STREET/HIGHWAY/ROAD, RUE/ROUTE/AUTOROUTE	Road traffic injury (RTI), Accident de la Route (AVP),	Pedestrian/ Piéton	Mototaxi	UNINTENTIONAL/NON INTENTIONNEL	NO/ NON	2	ADMITTED TO WARD / HOSPITALISÉ EN CHIRUGIE	MAJOR DISABILITY (DEPENDENT ON OTHERS) / INCAPACITÉ MAJEURE (DÉPENDANT DES AUTRES)
HCP	0.75	MALE/MASCULIN	OTHER (SPECIFY) / AUTRE (PRÉCISEZ)	RURAL/ RURAL	DOMESTIC ACTIVITY / ACTIVITÉ DOMESTIQUE	PRIVATE HOUSE/HOME, DOMICILE/MAISON PRIVÉE	Fall, Chute	NA	NA	UNINTENTIONAL/NON INTENTIONNEL	YES/OUI	1	EMERGENCY WARD OBSERVATION / EMERGENCY WARD OBSERVATION	NA
HDK	4	FEMALE/FÉMININ	PRIMARY SCHOOL / PRIMAIRE*	URBAN/ URBAIN	DOMESTIC ACTIVITY / ACTIVITÉ DOMESTIQUE	PRIVATE HOUSE/HOME, DOMICILE/MAISON PRIVÉE	Burn (smoke/fire/flames), Brûlure (incendie/fumée),	NA	NA	UNINTENTIONAL/NON INTENTIONNEL	NO/ NON	2	ADMITTED TO WARD / HOSPITALISÉ EN CHIRUGIE	MAJOR DISABILITY (DEPENDENT ON OTHERS) / INCAPACITÉ MAJEURE (DÉPENDANT DES AUTRES)
HRL	6	MALE/MASCULIN	PRIMARY SCHOOL / PRIMAIRE*	URBAN/ URBAIN	LEISURE/PLAY / LOISIR/JEU	PRIVATE HOUSE/HOME, DOMICILE/MAISON PRIVÉE	Struck/hit by person/animal/object, Choc contondant (bagarre/ bastonnade / animal / etc.),	NA	NA	NA	NO/ NON	1	ADMITTED TO WARD / HOSPITALISÉ EN CHIRUGIE	LITTLE OR NO DISABILITY / INCAPACITÉ TRÈS FAIBLE OU ABSENTE
HRL	2	FEMALE/FÉMININ	OTHER (SPECIFY) / AUTRE (PRÉCISEZ)	URBAN/ URBAIN	TRAVELING/ VOYAGE	STREET/HIGHWAY/ROAD, RUE/ROUTE/AUTOROUTE	Road traffic injury (RTI), Accident de la Route (AVP),	Bus	Truck/Camion	UNINTENTIONAL/NON INTENTIONNEL	NO/ NON	NA	NA	NA
HRM	7	MALE/MASCULIN	PRIMARY SCHOOL / PRIMAIRE*	URBAN/ URBAIN	LEISURE/PLAY / LOISIR/JEU	STREET/HIGHWAY/ROAD, RUE/ROUTE/AUTOROUTE	Road traffic injury (RTI), Accident de la Route (AVP),	Pedestrian/ Piéton	Mototaxi	UNINTENTIONAL/NON INTENTIONNEL	NO/ NON	3	ADMITTED TO ICU / HOSPITALISÉ EN RÉA	MINOR DISABILITY (CAN PERFORM ADLS, LIMITED ABILITY TO MOVE) / INCAPACITÉ MINEURE (PEUT EFFECTUER DES ACTIVITÉS JOURNALIÈRES MINIMALES, CAPACITÉ LIMITÉE À SE DÉPLACER)
HRE	3	FEMALE/FÉMININ	OTHER (SPECIFY) / AUTRE (PRÉCISEZ)	RURAL/ RURAL	WORK/TRAVAIL	FARM/PLACE OF PRIMARY PRODUCTION, CHAMP/FERME/AUTRE LIEU DE PRODUCTION PRIMAIRE	Fall, Chute	NA	NA	UNINTENTIONAL/NON INTENTIONNEL	NO/ NON	2	ADMITTED TO WARD / HOSPITALISÉ EN CHIRUGIE	MAJOR DISABILITY (DEPENDENT ON OTHERS) / INCAPACITÉ MAJEURE (DÉPENDANT DES AUTRES)
HRM	3	MALE/MASCULIN	NO FORMAL EDUCATION / AUCUNE EDUCATION FORMELLE	URBAN/ URBAIN	OTHER (PLEASE SPECIFY) / AUTRE (PRÉCISEZ)	STREET/HIGHWAY/ROAD, RUE/ROUTE/AUTOROUTE	Road traffic injury (RTI), Accident de la Route (AVP),	Mototaxi	None, Aucune	UNINTENTIONAL/NON INTENTIONNEL	NO/ NON	1	DIRECTLY TO OR / DIRECTEMENT AU BO	MINOR DISABILITY (CAN PERFORM ADLS, LIMITED ABILITY TO MOVE) / INCAPACITÉ MINEURE (PEUT EFFECTUER DES ACTIVITÉS JOURNALIÈRES MINIMALES, CAPACITÉ LIMITÉE À SE DÉPLACER)
HRL	1.6	MALE/MASCULIN	OTHER (SPECIFY) / AUTRE (PRÉCISEZ)	URBAN/ URBAIN	LEISURE/PLAY / LOISIR/JEU	PRIVATE HOUSE/HOME, DOMICILE/MAISON PRIVÉE	Burn (smoke/fire/flames), Brûlure (incendie/fumée),	NA	NA	NA	NO/ NON	3	ADMITTED TO WARD / HOSPITALISÉ EN CHIRUGIE	LITTLE OR NO DISABILITY / INCAPACITÉ TRÈS FAIBLE OU ABSENTE
CUY	9	MALE/MASCULIN	PRIMARY SCHOOL / PRIMAIRE*	URBAN/ URBAIN	LEISURE/PLAY / LOISIR/JEU	PRIVATE HOUSE/HOME, DOMICILE/MAISON PRIVÉE	Struck/hit by person/animal/object, Choc contondant (bagarre/ bastonnade / animal / etc.),	NA	NA	UNINTENTIONAL/NON INTENTIONNEL	NO/ NON	1	DIRECTLY TO OR / DIRECTEMENT AU BO	LITTLE OR NO DISABILITY / INCAPACITÉ TRÈS FAIBLE OU ABSENTE
CUY	9	FEMALE/FÉMININ	PRIMARY SCHOOL / PRIMAIRE*	URBAN/ URBAIN	LEISURE/PLAY / LOISIR/JEU	STREET/HIGHWAY/ROAD, RUE/ROUTE/AUTOROUTE	Road traffic injury (RTI), Accident de la Route (AVP),	Pedestrian/ Piéton	Private Car/ Véhicule privé	UNINTENTIONAL/NON INTENTIONNEL	NO/ NON	2	DIRECTLY TO OR / DIRECTEMENT AU BO	MINOR DISABILITY (CAN PERFORM ADLS, LIMITED ABILITY TO MOVE) / INCAPACITÉ MINEURE (PEUT EFFECTUER DES ACTIVITÉS JOURNALIÈRES MINIMALES, CAPACITÉ LIMITÉE À SE DÉPLACER)
HDB	2.67	MALE/MASCULIN	OTHER (SPECIFY) / AUTRE (PRÉCISEZ)	URBAN/ URBAIN	OTHER (PLEASE SPECIFY) / AUTRE (PRÉCISEZ)	STREET/HIGHWAY/ROAD, RUE/ROUTE/AUTOROUTE	Road traffic injury (RTI), Accident de la Route (AVP),	Pedestrian/ Piéton	Mototaxi	UNINTENTIONAL/NON INTENTIONNEL	NO/ NON	0	LEFT AMA AGAINST MEDICAL ADVICE / SCAM	NA
BRH	7	MALE/MASCULIN	PRIMARY SCHOOL / PRIMAIRE*	URBAN/ URBAIN	LEISURE/PLAY / LOISIR/JEU	STREET/HIGHWAY/ROAD, RUE/ROUTE/AUTOROUTE	Fall, Chute	NA	NA	UNINTENTIONAL/NON INTENTIONNEL	NO/ NON	1	ADMITTED TO WARD / HOSPITALISÉ EN CHIRUGIE	MAJOR DISABILITY (DEPENDENT ON OTHERS) / INCAPACITÉ MAJEURE (DÉPENDANT DES AUTRES)
HRM	0.66	MALE/MASCULIN	OTHER (SPECIFY) / AUTRE (PRÉCISEZ)	URBAN/ URBAIN	LEISURE/PLAY / LOISIR/JEU	PRIVATE HOUSE/HOME, DOMICILE/MAISON PRIVÉE	Scald, Brûlure (ébouillantage)	NA	NA	UNINTENTIONAL/NON INTENTIONNEL	YES/OUI	1	DIRECTLY TO OR / DIRECTEMENT AU BO	MINOR DISABILITY (CAN PERFORM ADLS, LIMITED ABILITY TO MOVE) / INCAPACITÉ MINEURE (PEUT EFFECTUER DES ACTIVITÉS JOURNALIÈRES MINIMALES, CAPACITÉ LIMITÉE À SE DÉPLACER)
HDB	7	MALE/MASCULIN	PRIMARY SCHOOL / PRIMAIRE*	URBAN/ URBAIN	LEISURE/PLAY / LOISIR/JEU	PRIVATE HOUSE/HOME, DOMICILE/MAISON PRIVÉE	Fall, Chute	NA	NA	UNINTENTIONAL/NON INTENTIONNEL	NO/ NON	0	EMERGENCY WARD OBSERVATION / EMERGENCY WARD OBSERVATION	MINOR DISABILITY (CAN PERFORM ADLS, LIMITED ABILITY TO MOVE) / INCAPACITÉ MINEURE (PEUT EFFECTUER DES ACTIVITÉS JOURNALIÈRES MINIMALES, CAPACITÉ LIMITÉE À SE DÉPLACER)
BRH	2	MALE/MASCULIN	NO FORMAL EDUCATION / AUCUNE EDUCATION FORMELLE	RURAL/ RURAL	LEISURE/PLAY / LOISIR/JEU	STREET/HIGHWAY/ROAD, RUE/ROUTE/AUTOROUTE	Road traffic injury (RTI), Accident de la Route (AVP),	Pedestrian/ Piéton	Bus	UNINTENTIONAL/NON INTENTIONNEL	NO/ NON	1	ADMITTED TO ICU / HOSPITALISÉ EN RÉA	MINOR DISABILITY (CAN PERFORM ADLS, LIMITED ABILITY TO MOVE) / INCAPACITÉ MINEURE (PEUT EFFECTUER DES ACTIVITÉS JOURNALIÈRES MINIMALES, CAPACITÉ LIMITÉE À SE DÉPLACER)
BRH	8	MALE/MASCULIN	PRIMARY SCHOOL / PRIMAIRE*	RURAL/ RURAL	EDUCATION/APPRENTISSAGE	STREET/HIGHWAY/ROAD, RUE/ROUTE/AUTOROUTE	Road traffic injury (RTI), Accident de la Route (AVP),	Pedestrian/ Piéton	Mototaxi	UNINTENTIONAL/NON INTENTIONNEL	NO/ NON	0	ADMITTED TO WARD / HOSPITALISÉ EN CHIRUGIE	MINOR DISABILITY (CAN PERFORM ADLS, LIMITED ABILITY TO MOVE) / INCAPACITÉ MINEURE (PEUT EFFECTUER DES ACTIVITÉS JOURNALIÈRES MINIMALES, CAPACITÉ LIMITÉE À SE DÉPLACER)
HRM	9	MALE/MASCULIN	PRIMARY SCHOOL / PRIMAIRE*	URBAN/ URBAIN	LEISURE/PLAY / LOISIR/JEU	PRIVATE HOUSE/HOME, DOMICILE/MAISON PRIVÉE	Road traffic injury (RTI), Accident de la Route (AVP),	Pedestrian/ Piéton	Mototaxi	UNINTENTIONAL/NON INTENTIONNEL	NO/ NON	3	EMERGENCY WARD OBSERVATION / EMERGENCY WARD OBSERVATION	MINOR DISABILITY (CAN PERFORM ADLS, LIMITED ABILITY TO MOVE) / INCAPACITÉ MINEURE (PEUT EFFECTUER DES ACTIVITÉS JOURNALIÈRES MINIMALES, CAPACITÉ LIMITÉE À SE DÉPLACER)
HRM	4	MALE/MASCULIN	PRIMARY SCHOOL / PRIMAIRE*	URBAN/ URBAIN	LEISURE/PLAY / LOISIR/JEU	STREET/HIGHWAY/ROAD, RUE/ROUTE/AUTOROUTE	Road traffic injury (RTI), Accident de la Route (AVP),	Pedestrian/ Piéton	Mototaxi	UNINTENTIONAL/NON INTENTIONNEL	NO/ NON	2	ADMITTED TO ICU / HOSPITALISÉ EN RÉA	MINOR DISABILITY (CAN PERFORM ADLS, LIMITED ABILITY TO MOVE) / INCAPACITÉ MINEURE (PEUT EFFECTUER DES ACTIVITÉS JOURNALIÈRES MINIMALES, CAPACITÉ LIMITÉE À SE DÉPLACER)
BRH	4	MALE/MASCULIN	OTHER (SPECIFY) / AUTRE (PRÉCISEZ)	URBAN/ URBAIN	LEISURE/PLAY / LOISIR/JEU	PRIVATE HOUSE/HOME, DOMICILE/MAISON PRIVÉE	Fall, Chute	NA	NA	UNINTENTIONAL/NON INTENTIONNEL	NO/ NON	1	ADMITTED TO WARD / HOSPITALISÉ EN CHIRUGIE	MINOR DISABILITY (CAN PERFORM ADLS, LIMITED ABILITY TO MOVE) / INCAPACITÉ MINEURE (PEUT EFFECTUER DES ACTIVITÉS JOURNALIÈRES MINIMALES, CAPACITÉ LIMITÉE À SE DÉPLACER)
HDK	7	FEMALE/FÉMININ	PRIMARY SCHOOL / PRIMAIRE*	URBAN/ URBAIN	LEISURE/PLAY / LOISIR/JEU	STREET/HIGHWAY/ROAD, RUE/ROUTE/AUTOROUTE	Road traffic injury (RTI), Accident de la Route (AVP),	Pedestrian/ Piéton	Taxi	UNINTENTIONAL/NON INTENTIONNEL	NO/ NON	1	ADMITTED TO WARD / HOSPITALISÉ EN CHIRUGIE	MINOR DISABILITY (CAN PERFORM ADLS, LIMITED ABILITY TO MOVE) / INCAPACITÉ MINEURE (PEUT EFFECTUER DES ACTIVITÉS JOURNALIÈRES MINIMALES, CAPACITÉ LIMITÉE À SE DÉPLACER)
HRE	9	FEMALE/FÉMININ	PRIMARY SCHOOL / PRIMAIRE*	RURAL/ RURAL	WORK/TRAVAIL	PRIVATE HOUSE/HOME, DOMICILE/MAISON PRIVÉE	Scald, Brûlure (ébouillantage)	NA	NA	UNINTENTIONAL/NON INTENTIONNEL	YES/OUI	2	TRANSFERRED / TRANSFÉRÉ	NA
BRH	1.4	MALE/MASCULIN	NO FORMAL EDUCATION / AUCUNE EDUCATION FORMELLE	RURAL/ RURAL	LEISURE/PLAY / LOISIR/JEU	PRIVATE HOUSE/HOME, DOMICILE/MAISON PRIVÉE	Scald, Brûlure (ébouillantage)	NA	NA	UNINTENTIONAL/NON INTENTIONNEL	NO/ NON	5	ADMITTED TO ICU / HOSPITALISÉ EN RÉA	DECEASED* / DÉCÉDÉ *
HRE	7	MALE/MASCULIN	PRIMARY SCHOOL / PRIMAIRE*	RURAL/ RURAL	LEISURE/PLAY / LOISIR/JEU	SCHOOL/INSTITUTION/EDUCATIONAL AREA, ECOLE/LYCÉE/LIEU D'APPRENTISSAGE	Fall, Chute	NA	NA	UNINTENTIONAL/NON INTENTIONNEL	YES/OUI	1	ADMITTED TO WARD / HOSPITALISÉ EN CHIRUGIE	MINOR DISABILITY (CAN PERFORM ADLS, LIMITED ABILITY TO MOVE) / INCAPACITÉ MINEURE (PEUT EFFECTUER DES ACTIVITÉS JOURNALIÈRES MINIMALES, CAPACITÉ LIMITÉE À SE DÉPLACER)
HRL	8	MALE/MASCULIN	PRIMARY SCHOOL / PRIMAIRE*	URBAN/ URBAIN	TRAVELING/ VOYAGE	STREET/HIGHWAY/ROAD, RUE/ROUTE/AUTOROUTE	Road traffic injury (RTI), Accident de la Route (AVP),	Pedestrian/ Piéton	Mototaxi	UNINTENTIONAL/NON INTENTIONNEL	NO/ NON	1	ADMITTED TO ICU / HOSPITALISÉ EN RÉA	LITTLE OR NO DISABILITY / INCAPACITÉ TRÈS FAIBLE OU ABSENTE
HRL	0.92	MALE/MASCULIN	NA	RURAL/ RURAL	LEISURE/PLAY / LOISIR/JEU	PRIVATE HOUSE/HOME, DOMICILE/MAISON PRIVÉE	Burn (smoke/fire/flames), Brûlure (incendie/fumée),	NA	NA	UNINTENTIONAL/NON INTENTIONNEL	YES/OUI	0	ADMITTED TO WARD / HOSPITALISÉ EN CHIRUGIE	LITTLE OR NO DISABILITY / INCAPACITÉ TRÈS FAIBLE OU ABSENTE
HRB	9	MALE/MASCULIN	PRIMARY SCHOOL / PRIMAIRE*	RURAL/ RURAL	LEISURE/PLAY / LOISIR/JEU	PRIVATE HOUSE/HOME, DOMICILE/MAISON PRIVÉE	Fall, Chute	NA	NA	UNINTENTIONAL/NON INTENTIONNEL	NO/ NON	1	ADMITTED TO WARD / HOSPITALISÉ EN CHIRUGIE	MINOR DISABILITY (CAN PERFORM ADLS, LIMITED ABILITY TO MOVE) / INCAPACITÉ MINEURE (PEUT EFFECTUER DES ACTIVITÉS JOURNALIÈRES MINIMALES, CAPACITÉ LIMITÉE À SE DÉPLACER)
BRH	8	FEMALE/FÉMININ	PRIMARY SCHOOL / PRIMAIRE*	RURAL/ RURAL	LEISURE/PLAY / LOISIR/JEU	STREET/HIGHWAY/ROAD, RUE/ROUTE/AUTOROUTE	Road traffic injury (RTI), Accident de la Route (AVP),	Pedestrian/ Piéton	Private Car/ Véhicule privé	UNINTENTIONAL/NON INTENTIONNEL	NO/ NON	5	DIED / DÉCÉDÉ	NA
HRM	4	MALE/MASCULIN	NO FORMAL EDUCATION / AUCUNE EDUCATION FORMELLE	URBAN/ URBAIN	LEISURE/PLAY / LOISIR/JEU	STREET/HIGHWAY/ROAD, RUE/ROUTE/AUTOROUTE	Road traffic injury (RTI), Accident de la Route (AVP),	Pedestrian/ Piéton	Mototaxi	UNINTENTIONAL/NON INTENTIONNEL	NO/ NON	1	ADMITTED TO WARD / HOSPITALISÉ EN CHIRUGIE	MINOR DISABILITY (CAN PERFORM ADLS, LIMITED ABILITY TO MOVE) / INCAPACITÉ MINEURE (PEUT EFFECTUER DES ACTIVITÉS JOURNALIÈRES MINIMALES, CAPACITÉ LIMITÉE À SE DÉPLACER)
HDK	4	FEMALE/FÉMININ	PRIMARY SCHOOL / PRIMAIRE*	RURAL/ RURAL	TRAVELING/ VOYAGE	STREET/HIGHWAY/ROAD, RUE/ROUTE/AUTOROUTE	Road traffic injury (RTI), Accident de la Route (AVP),	Motorcycle/Motocyclette	Truck/Camion	UNINTENTIONAL/NON INTENTIONNEL	NO/ NON	1	TRANSFERRED / TRANSFÉRÉ	NA
HRL	3	MALE/MASCULIN	NA	RURAL/ RURAL	LEISURE/PLAY / LOISIR/JEU	PRIVATE HOUSE/HOME, DOMICILE/MAISON PRIVÉE	Fall, Chute	NA	NA	UNINTENTIONAL/NON INTENTIONNEL	NO/ NON	1	ADMITTED TO WARD / HOSPITALISÉ EN CHIRUGIE	LITTLE OR NO DISABILITY / INCAPACITÉ TRÈS FAIBLE OU ABSENTE
BRH	7	FEMALE/FÉMININ	PRIMARY SCHOOL / PRIMAIRE*	URBAN/ URBAIN	LEISURE/PLAY / LOISIR/JEU	STREET/HIGHWAY/ROAD, RUE/ROUTE/AUTOROUTE	Road traffic injury (RTI), Accident de la Route (AVP),	Pedestrian/ Piéton	Mototaxi	UNINTENTIONAL/NON INTENTIONNEL	NO/ NON	0	ADMITTED TO WARD / HOSPITALISÉ EN CHIRUGIE	MINOR DISABILITY (CAN PERFORM ADLS, LIMITED ABILITY TO MOVE) / INCAPACITÉ MINEURE (PEUT EFFECTUER DES ACTIVITÉS JOURNALIÈRES MINIMALES, CAPACITÉ LIMITÉE À SE DÉPLACER)
BRH	5	MALE/MASCULIN	NO FORMAL EDUCATION / AUCUNE EDUCATION FORMELLE	RURAL/ RURAL	LEISURE/PLAY / LOISIR/JEU	STREET/HIGHWAY/ROAD, RUE/ROUTE/AUTOROUTE	Road traffic injury (RTI), Accident de la Route (AVP),	Pedestrian/ Piéton	Bus	UNINTENTIONAL/NON INTENTIONNEL	NA	2	ADMITTED TO ICU / HOSPITALISÉ EN RÉA	MINOR DISABILITY (CAN PERFORM ADLS, LIMITED ABILITY TO MOVE) / INCAPACITÉ MINEURE (PEUT EFFECTUER DES ACTIVITÉS JOURNALIÈRES MINIMALES, CAPACITÉ LIMITÉE À SE DÉPLACER)
HLD	5	MALE/MASCULIN	PRIMARY SCHOOL / PRIMAIRE*	URBAN/ URBAIN	LEISURE/PLAY / LOISIR/JEU	PRIVATE HOUSE/HOME, DOMICILE/MAISON PRIVÉE	Struck/hit by person/animal/object, Choc contondant (bagarre/ bastonnade / animal / etc.),	NA	NA	UNINTENTIONAL/NON INTENTIONNEL	NO/ NON	0	ADMITTED TO WARD / HOSPITALISÉ EN CHIRUGIE	MINOR DISABILITY (CAN PERFORM ADLS, LIMITED ABILITY TO MOVE) / INCAPACITÉ MINEURE (PEUT EFFECTUER DES ACTIVITÉS JOURNALIÈRES MINIMALES, CAPACITÉ LIMITÉE À SE DÉPLACER)
CUY	6	MALE/MASCULIN	PRIMARY SCHOOL / PRIMAIRE*	URBAN/ URBAIN	LEISURE/PLAY / LOISIR/JEU	PRIVATE HOUSE/HOME, DOMICILE/MAISON PRIVÉE	NA	NA	NA	UNINTENTIONAL/NON INTENTIONNEL	NO/ NON	1	EMERGENCY WARD OBSERVATION / EMERGENCY WARD OBSERVATION	MAJOR DISABILITY (DEPENDENT ON OTHERS) / INCAPACITÉ MAJEURE (DÉPENDANT DES AUTRES)
HLD	4	MALE/MASCULIN	PRIMARY SCHOOL / PRIMAIRE*	URBAN/ URBAIN	TRAVELING/ VOYAGE	STREET/HIGHWAY/ROAD, RUE/ROUTE/AUTOROUTE	Road traffic injury (RTI), Accident de la Route (AVP),	Mototaxi	None, Aucune	UNINTENTIONAL/NON INTENTIONNEL	NO/ NON	0	ADMITTED TO WARD / HOSPITALISÉ EN CHIRUGIE	LITTLE OR NO DISABILITY / INCAPACITÉ TRÈS FAIBLE OU ABSENTE
HRM	5	MALE/MASCULIN	NO FORMAL EDUCATION / AUCUNE EDUCATION FORMELLE	URBAN/ URBAIN	LEISURE/PLAY / LOISIR/JEU	STREET/HIGHWAY/ROAD, RUE/ROUTE/AUTOROUTE	Road traffic injury (RTI), Accident de la Route (AVP),	Pedestrian/ Piéton	Private Car/ Véhicule privé	UNINTENTIONAL/NON INTENTIONNEL	NO/ NON	1	ADMITTED TO WARD / HOSPITALISÉ EN CHIRUGIE	MINOR DISABILITY (CAN PERFORM ADLS, LIMITED ABILITY TO MOVE) / INCAPACITÉ MINEURE (PEUT EFFECTUER DES ACTIVITÉS JOURNALIÈRES MINIMALES, CAPACITÉ LIMITÉE À SE DÉPLACER)
HRM	2	FEMALE/FÉMININ	OTHER (SPECIFY) / AUTRE (PRÉCISEZ)	URBAN/ URBAIN	LEISURE/PLAY / LOISIR/JEU	STREET/HIGHWAY/ROAD, RUE/ROUTE/AUTOROUTE	Road traffic injury (RTI), Accident de la Route (AVP),	Pedestrian/ Piéton	Motorcycle/Motocyclette	UNINTENTIONAL/NON INTENTIONNEL	NO/ NON	1	ADMITTED TO WARD / HOSPITALISÉ EN CHIRUGIE	MINOR DISABILITY (CAN PERFORM ADLS, LIMITED ABILITY TO MOVE) / INCAPACITÉ MINEURE (PEUT EFFECTUER DES ACTIVITÉS JOURNALIÈRES MINIMALES, CAPACITÉ LIMITÉE À SE DÉPLACER)
HDK	6	FEMALE/FÉMININ	PRIMARY SCHOOL / PRIMAIRE*	URBAN/ URBAIN	LEISURE/PLAY / LOISIR/JEU	PRIVATE HOUSE/HOME, DOMICILE/MAISON PRIVÉE	Burn (smoke/fire/flames), Brûlure (incendie/fumée),	NA	NA	UNINTENTIONAL/NON INTENTIONNEL	NO/ NON	0	ADMITTED TO WARD / HOSPITALISÉ EN CHIRUGIE	MINOR DISABILITY (CAN PERFORM ADLS, LIMITED ABILITY TO MOVE) / INCAPACITÉ MINEURE (PEUT EFFECTUER DES ACTIVITÉS JOURNALIÈRES MINIMALES, CAPACITÉ LIMITÉE À SE DÉPLACER)
HRL	0.75	MALE/MASCULIN	OTHER (SPECIFY) / AUTRE (PRÉCISEZ)	RURAL/ RURAL	LEISURE/PLAY / LOISIR/JEU	PRIVATE HOUSE/HOME, DOMICILE/MAISON PRIVÉE	Burn (smoke/fire/flames), Brûlure (incendie/fumée),	NA	NA	UNINTENTIONAL/NON INTENTIONNEL	YES/OUI	0	ADMITTED TO WARD / HOSPITALISÉ EN CHIRUGIE	LITTLE OR NO DISABILITY / INCAPACITÉ TRÈS FAIBLE OU ABSENTE
HRL	3	FEMALE/FÉMININ	OTHER (SPECIFY) / AUTRE (PRÉCISEZ)	RURAL/ RURAL	TRAVELING/ VOYAGE	STREET/HIGHWAY/ROAD, RUE/ROUTE/AUTOROUTE	Road traffic injury (RTI), Accident de la Route (AVP),	Pedestrian/ Piéton	Mototaxi	UNINTENTIONAL/NON INTENTIONNEL	NO/ NON	0	ADMITTED TO WARD / HOSPITALISÉ EN CHIRUGIE	LITTLE OR NO DISABILITY / INCAPACITÉ TRÈS FAIBLE OU ABSENTE
BRH	9	MALE/MASCULIN	PRIMARY SCHOOL / PRIMAIRE*	RURAL/ RURAL	LEISURE/PLAY / LOISIR/JEU	SCHOOL/INSTITUTION/EDUCATIONAL AREA, ECOLE/LYCÉE/LIEU D'APPRENTISSAGE	Fall, Chute	NA	NA	UNINTENTIONAL/NON INTENTIONNEL	NO/ NON	1	ADMITTED TO WARD / HOSPITALISÉ EN CHIRUGIE	MAJOR DISABILITY (DEPENDENT ON OTHERS) / INCAPACITÉ MAJEURE (DÉPENDANT DES AUTRES)
HRM	5	MALE/MASCULIN	PRIMARY SCHOOL / PRIMAIRE*	URBAN/ URBAIN	LEISURE/PLAY / LOISIR/JEU	STREET/HIGHWAY/ROAD, RUE/ROUTE/AUTOROUTE	Road traffic injury (RTI), Accident de la Route (AVP),	Pedestrian/ Piéton	Mototaxi	UNINTENTIONAL/NON INTENTIONNEL	NO/ NON	1	ADMITTED TO ICU / HOSPITALISÉ EN RÉA	MINOR DISABILITY (CAN PERFORM ADLS, LIMITED ABILITY TO MOVE) / INCAPACITÉ MINEURE (PEUT EFFECTUER DES ACTIVITÉS JOURNALIÈRES MINIMALES, CAPACITÉ LIMITÉE À SE DÉPLACER)
HDK	7	MALE/MASCULIN	PRIMARY SCHOOL / PRIMAIRE*	URBAN/ URBAIN	LEISURE/PLAY / LOISIR/JEU	PRIVATE HOUSE/HOME, DOMICILE/MAISON PRIVÉE	Scald, Brûlure (ébouillantage)	NA	NA	UNINTENTIONAL/NON INTENTIONNEL	YES/OUI	1	LEFT AMA AGAINST MEDICAL ADVICE / SCAM	NA
BRH	9	FEMALE/FÉMININ	PRIMARY SCHOOL / PRIMAIRE*	URBAN/ URBAIN	LEISURE/PLAY / LOISIR/JEU	FARM/PLACE OF PRIMARY PRODUCTION, CHAMP/FERME/AUTRE LIEU DE PRODUCTION PRIMAIRE	Animal bite, Morsure d'animal	NA	NA	UNINTENTIONAL/NON INTENTIONNEL	NO/ NON	1	DIED / DÉCÉDÉ	NA
BRH	7	MALE/MASCULIN	PRIMARY SCHOOL / PRIMAIRE*	URBAN/ URBAIN	LEISURE/PLAY / LOISIR/JEU	STREET/HIGHWAY/ROAD, RUE/ROUTE/AUTOROUTE	Road traffic injury (RTI), Accident de la Route (AVP),	Pedestrian/ Piéton	Mototaxi	UNINTENTIONAL/NON INTENTIONNEL	NO/ NON	0	ADMITTED TO WARD / HOSPITALISÉ EN CHIRUGIE	MINOR DISABILITY (CAN PERFORM ADLS, LIMITED ABILITY TO MOVE) / INCAPACITÉ MINEURE (PEUT EFFECTUER DES ACTIVITÉS JOURNALIÈRES MINIMALES, CAPACITÉ LIMITÉE À SE DÉPLACER)
BRH	9	MALE/MASCULIN	PRIMARY SCHOOL / PRIMAIRE*	URBAN/ URBAIN	LEISURE/PLAY / LOISIR/JEU	PRIVATE HOUSE/HOME, DOMICILE/MAISON PRIVÉE	Fall, Chute	NA	NA	UNINTENTIONAL/NON INTENTIONNEL	NO/ NON	1	ADMITTED TO WARD / HOSPITALISÉ EN CHIRUGIE	MINOR DISABILITY (CAN PERFORM ADLS, LIMITED ABILITY TO MOVE) / INCAPACITÉ MINEURE (PEUT EFFECTUER DES ACTIVITÉS JOURNALIÈRES MINIMALES, CAPACITÉ LIMITÉE À SE DÉPLACER)
BRH	3	FEMALE/FÉMININ	OTHER (SPECIFY) / AUTRE (PRÉCISEZ)	RURAL/ RURAL	LEISURE/PLAY / LOISIR/JEU	PRIVATE HOUSE/HOME, DOMICILE/MAISON PRIVÉE	Scald, Brûlure (ébouillantage)	NA	NA	UNINTENTIONAL/NON INTENTIONNEL	NO/ NON	7	ADMITTED TO ICU / HOSPITALISÉ EN RÉA	DECEASED* / DÉCÉDÉ *
BRH	4	FEMALE/FÉMININ	PRIMARY SCHOOL / PRIMAIRE*	URBAN/ URBAIN	LEISURE/PLAY / LOISIR/JEU	STREET/HIGHWAY/ROAD, RUE/ROUTE/AUTOROUTE	Road traffic injury (RTI), Accident de la Route (AVP),	Pedestrian/ Piéton	Mototaxi	UNINTENTIONAL/NON INTENTIONNEL	NO/ NON	1	ADMITTED TO WARD / HOSPITALISÉ EN CHIRUGIE	MAJOR DISABILITY (DEPENDENT ON OTHERS) / INCAPACITÉ MAJEURE (DÉPENDANT DES AUTRES)
HRL	0.5	FEMALE/FÉMININ	NA	RURAL/ RURAL	DOMESTIC ACTIVITY / ACTIVITÉ DOMESTIQUE	PRIVATE HOUSE/HOME, DOMICILE/MAISON PRIVÉE	Burn (smoke/fire/flames), Brûlure (incendie/fumée),	NA	NA	UNINTENTIONAL/NON INTENTIONNEL	YES/OUI	0	ADMITTED TO WARD / HOSPITALISÉ EN CHIRUGIE	LITTLE OR NO DISABILITY / INCAPACITÉ TRÈS FAIBLE OU ABSENTE
BRH	6	FEMALE/FÉMININ	PRIMARY SCHOOL / PRIMAIRE*	URBAN/ URBAIN	LEISURE/PLAY / LOISIR/JEU	PRIVATE HOUSE/HOME, DOMICILE/MAISON PRIVÉE	Scald, Brûlure (ébouillantage)	NA	NA	UNINTENTIONAL/NON INTENTIONNEL	NO/ NON	2	ADMITTED TO WARD / HOSPITALISÉ EN CHIRUGIE	MINOR DISABILITY (CAN PERFORM ADLS, LIMITED ABILITY TO MOVE) / INCAPACITÉ MINEURE (PEUT EFFECTUER DES ACTIVITÉS JOURNALIÈRES MINIMALES, CAPACITÉ LIMITÉE À SE DÉPLACER)
BRH	3	MALE/MASCULIN	NO FORMAL EDUCATION / AUCUNE EDUCATION FORMELLE	RURAL/ RURAL	LEISURE/PLAY / LOISIR/JEU	STREET/HIGHWAY/ROAD, RUE/ROUTE/AUTOROUTE	Road traffic injury (RTI), Accident de la Route (AVP),	Pedestrian/ Piéton	Mototaxi	UNINTENTIONAL/NON INTENTIONNEL	NO/ NON	0	LEFT AMA AGAINST MEDICAL ADVICE / SCAM	NA
HCP	5	MALE/MASCULIN	PRIMARY SCHOOL / PRIMAIRE*	RURAL/ RURAL	LEISURE/PLAY / LOISIR/JEU	PRIVATE HOUSE/HOME, DOMICILE/MAISON PRIVÉE	Fall, Chute	NA	NA	UNINTENTIONAL/NON INTENTIONNEL	YES/OUI	1	ADMITTED TO WARD / HOSPITALISÉ EN CHIRUGIE	MAJOR DISABILITY (DEPENDENT ON OTHERS) / INCAPACITÉ MAJEURE (DÉPENDANT DES AUTRES)
BRH	5	MALE/MASCULIN	PRIMARY SCHOOL / PRIMAIRE*	URBAN/ URBAIN	LEISURE/PLAY / LOISIR/JEU	PRIVATE HOUSE/HOME, DOMICILE/MAISON PRIVÉE	Fall, Chute	NA	NA	UNINTENTIONAL/NON INTENTIONNEL	NO/ NON	1	ADMITTED TO ICU / HOSPITALISÉ EN RÉA	MINOR DISABILITY (CAN PERFORM ADLS, LIMITED ABILITY TO MOVE) / INCAPACITÉ MINEURE (PEUT EFFECTUER DES ACTIVITÉS JOURNALIÈRES MINIMALES, CAPACITÉ LIMITÉE À SE DÉPLACER)
HRM	3	FEMALE/FÉMININ	NO FORMAL EDUCATION / AUCUNE EDUCATION FORMELLE	URBAN/ URBAIN	LEISURE/PLAY / LOISIR/JEU	STREET/HIGHWAY/ROAD, RUE/ROUTE/AUTOROUTE	Road traffic injury (RTI), Accident de la Route (AVP),	Pedestrian/ Piéton	Motorcycle/Motocyclette	UNINTENTIONAL/NON INTENTIONNEL	NO/ NON	1	ADMITTED TO WARD / HOSPITALISÉ EN CHIRUGIE	MINOR DISABILITY (CAN PERFORM ADLS, LIMITED ABILITY TO MOVE) / INCAPACITÉ MINEURE (PEUT EFFECTUER DES ACTIVITÉS JOURNALIÈRES MINIMALES, CAPACITÉ LIMITÉE À SE DÉPLACER)
HRM	5	FEMALE/FÉMININ	NO FORMAL EDUCATION / AUCUNE EDUCATION FORMELLE	URBAN/ URBAIN	LEISURE/PLAY / LOISIR/JEU	STREET/HIGHWAY/ROAD, RUE/ROUTE/AUTOROUTE	Road traffic injury (RTI), Accident de la Route (AVP),	Private Car/ Véhicule privé	Mototaxi	UNINTENTIONAL/NON INTENTIONNEL	UNKNOWN/INCONNU	2	ADMITTED TO ICU / HOSPITALISÉ EN RÉA	MINOR DISABILITY (CAN PERFORM ADLS, LIMITED ABILITY TO MOVE) / INCAPACITÉ MINEURE (PEUT EFFECTUER DES ACTIVITÉS JOURNALIÈRES MINIMALES, CAPACITÉ LIMITÉE À SE DÉPLACER)
HLD	8	MALE/MASCULIN	PRIMARY SCHOOL / PRIMAIRE*	URBAN/ URBAIN	LEISURE/PLAY / LOISIR/JEU	STREET/HIGHWAY/ROAD, RUE/ROUTE/AUTOROUTE	Road traffic injury (RTI), Accident de la Route (AVP),	Pedestrian/ Piéton	Private Car/ Véhicule privé	UNINTENTIONAL/NON INTENTIONNEL	NO/ NON	0	ADMITTED TO WARD / HOSPITALISÉ EN CHIRUGIE	LITTLE OR NO DISABILITY / INCAPACITÉ TRÈS FAIBLE OU ABSENTE
BRH	3	FEMALE/FÉMININ	PRIMARY SCHOOL / PRIMAIRE*	URBAN/ URBAIN	LEISURE/PLAY / LOISIR/JEU	STREET/HIGHWAY/ROAD, RUE/ROUTE/AUTOROUTE	Road traffic injury (RTI), Accident de la Route (AVP),	Pedestrian/ Piéton	Private Car/ Véhicule privé	UNINTENTIONAL/NON INTENTIONNEL	NO/ NON	1	ADMITTED TO WARD / HOSPITALISÉ EN CHIRUGIE	MAJOR DISABILITY (DEPENDENT ON OTHERS) / INCAPACITÉ MAJEURE (DÉPENDANT DES AUTRES)
HRM	3	MALE/MASCULIN	NO FORMAL EDUCATION / AUCUNE EDUCATION FORMELLE	URBAN/ URBAIN	LEISURE/PLAY / LOISIR/JEU	STREET/HIGHWAY/ROAD, RUE/ROUTE/AUTOROUTE	Road traffic injury (RTI), Accident de la Route (AVP),	Pedestrian/ Piéton	Motorcycle/Motocyclette	UNINTENTIONAL/NON INTENTIONNEL	YES/OUI	1	ADMITTED TO WARD / HOSPITALISÉ EN CHIRUGIE	LITTLE OR NO DISABILITY / INCAPACITÉ TRÈS FAIBLE OU ABSENTE
BRH	4	FEMALE/FÉMININ	NO FORMAL EDUCATION / AUCUNE EDUCATION FORMELLE	RURAL/ RURAL	LEISURE/PLAY / LOISIR/JEU	STREET/HIGHWAY/ROAD, RUE/ROUTE/AUTOROUTE	Road traffic injury (RTI), Accident de la Route (AVP),	Pedestrian/ Piéton	Private Car/ Véhicule privé	UNINTENTIONAL/NON INTENTIONNEL	YES/OUI	1	LEFT AMA AGAINST MEDICAL ADVICE / SCAM	NA
HRB	2	MALE/MASCULIN	NO FORMAL EDUCATION / AUCUNE EDUCATION FORMELLE	URBAN/ URBAIN	LEISURE/PLAY / LOISIR/JEU	PRIVATE HOUSE/HOME, DOMICILE/MAISON PRIVÉE	Animal bite, Morsure d'animal	NA	NA	UNINTENTIONAL/NON INTENTIONNEL	NO/ NON	0	EMERGENCY WARD OBSERVATION / EMERGENCY WARD OBSERVATION	LITTLE OR NO DISABILITY / INCAPACITÉ TRÈS FAIBLE OU ABSENTE
HLD	7	MALE/MASCULIN	PRIMARY SCHOOL / PRIMAIRE*	URBAN/ URBAIN	LEISURE/PLAY / LOISIR/JEU	STREET/HIGHWAY/ROAD, RUE/ROUTE/AUTOROUTE	Road traffic injury (RTI), Accident de la Route (AVP),	Other (please specify)/ Autre (précisez)	None, Aucune	UNINTENTIONAL/NON INTENTIONNEL	NO/ NON	1	ADMITTED TO WARD / HOSPITALISÉ EN CHIRUGIE	LITTLE OR NO DISABILITY / INCAPACITÉ TRÈS FAIBLE OU ABSENTE
HRL	2	MALE/MASCULIN	NO FORMAL EDUCATION / AUCUNE EDUCATION FORMELLE	URBAN/ URBAIN	LEISURE/PLAY / LOISIR/JEU	PUBLIC/ADMINISTRATIVE AREA, ZONE PUBLIQUE/ADMINISTRATIVE	Struck/hit by person/animal/object, Choc contondant (bagarre/ bastonnade / animal / etc.),	NA	NA	UNINTENTIONAL/NON INTENTIONNEL	NO/ NON	1	ADMITTED TO WARD / HOSPITALISÉ EN CHIRUGIE	MINOR DISABILITY (CAN PERFORM ADLS, LIMITED ABILITY TO MOVE) / INCAPACITÉ MINEURE (PEUT EFFECTUER DES ACTIVITÉS JOURNALIÈRES MINIMALES, CAPACITÉ LIMITÉE À SE DÉPLACER)
BRH	3	FEMALE/FÉMININ	NO FORMAL EDUCATION / AUCUNE EDUCATION FORMELLE	URBAN/ URBAIN	LEISURE/PLAY / LOISIR/JEU	STREET/HIGHWAY/ROAD, RUE/ROUTE/AUTOROUTE	Road traffic injury (RTI), Accident de la Route (AVP),	Pedestrian/ Piéton	Mototaxi	UNINTENTIONAL/NON INTENTIONNEL	NO/ NON	1	ADMITTED TO ICU / HOSPITALISÉ EN RÉA	MINOR DISABILITY (CAN PERFORM ADLS, LIMITED ABILITY TO MOVE) / INCAPACITÉ MINEURE (PEUT EFFECTUER DES ACTIVITÉS JOURNALIÈRES MINIMALES, CAPACITÉ LIMITÉE À SE DÉPLACER)
CUY	9	MALE/MASCULIN	PRIMARY SCHOOL / PRIMAIRE*	URBAN/ URBAIN	LEISURE/PLAY / LOISIR/JEU	FARM/PLACE OF PRIMARY PRODUCTION, CHAMP/FERME/AUTRE LIEU DE PRODUCTION PRIMAIRE	Fall, Chute	NA	NA	UNINTENTIONAL/NON INTENTIONNEL	NO/ NON	2	NA	NA
BRH	9	MALE/MASCULIN	PRIMARY SCHOOL / PRIMAIRE*	URBAN/ URBAIN	TRAVELING/ VOYAGE	STREET/HIGHWAY/ROAD, RUE/ROUTE/AUTOROUTE	Road traffic injury (RTI), Accident de la Route (AVP),	Bus	Truck/Camion	UNINTENTIONAL/NON INTENTIONNEL	NO/ NON	0	EMERGENCY WARD OBSERVATION / EMERGENCY WARD OBSERVATION	MINOR DISABILITY (CAN PERFORM ADLS, LIMITED ABILITY TO MOVE) / INCAPACITÉ MINEURE (PEUT EFFECTUER DES ACTIVITÉS JOURNALIÈRES MINIMALES, CAPACITÉ LIMITÉE À SE DÉPLACER)
HRE	3	FEMALE/FÉMININ	NO FORMAL EDUCATION / AUCUNE EDUCATION FORMELLE	RURAL/ RURAL	DOMESTIC ACTIVITY / ACTIVITÉ DOMESTIQUE	RAILWAY LINE/STATION, VOIE FERRÉE/GARE FERROVIAIRE	Road traffic injury (RTI), Accident de la Route (AVP),	Pedestrian/ Piéton	Train	UNINTENTIONAL/NON INTENTIONNEL	NO/ NON	2	ADMITTED TO WARD / HOSPITALISÉ EN CHIRUGIE	MAJOR DISABILITY (DEPENDENT ON OTHERS) / INCAPACITÉ MAJEURE (DÉPENDANT DES AUTRES)
HDK	6	MALE/MASCULIN	PRIMARY SCHOOL / PRIMAIRE*	RURAL/ RURAL	LEISURE/PLAY / LOISIR/JEU	PRIVATE HOUSE/HOME, DOMICILE/MAISON PRIVÉE	Struck/hit by person/animal/object, Choc contondant (bagarre/ bastonnade / animal / etc.),	NA	NA	UNINTENTIONAL/NON INTENTIONNEL	YES/OUI	1	ADMITTED TO WARD / HOSPITALISÉ EN CHIRUGIE	MINOR DISABILITY (CAN PERFORM ADLS, LIMITED ABILITY TO MOVE) / INCAPACITÉ MINEURE (PEUT EFFECTUER DES ACTIVITÉS JOURNALIÈRES MINIMALES, CAPACITÉ LIMITÉE À SE DÉPLACER)
HDB	8	FEMALE/FÉMININ	PRIMARY SCHOOL / PRIMAIRE*	URBAN/ URBAIN	TRAVELING/ VOYAGE	STREET/HIGHWAY/ROAD, RUE/ROUTE/AUTOROUTE	Road traffic injury (RTI), Accident de la Route (AVP),	Private Car/ Véhicule privé	Private Car/ Véhicule privé	UNINTENTIONAL/NON INTENTIONNEL	YES/OUI	0	LEFT AMA AGAINST MEDICAL ADVICE / SCAM	NA
HRM	4	MALE/MASCULIN	NO FORMAL EDUCATION / AUCUNE EDUCATION FORMELLE	RURAL/ RURAL	LEISURE/PLAY / LOISIR/JEU	STREET/HIGHWAY/ROAD, RUE/ROUTE/AUTOROUTE	Burn (smoke/fire/flames), Brûlure (incendie/fumée),	NA	NA	UNINTENTIONAL/NON INTENTIONNEL	NO/ NON	2	DIRECTLY TO OR / DIRECTEMENT AU BO	MINOR DISABILITY (CAN PERFORM ADLS, LIMITED ABILITY TO MOVE) / INCAPACITÉ MINEURE (PEUT EFFECTUER DES ACTIVITÉS JOURNALIÈRES MINIMALES, CAPACITÉ LIMITÉE À SE DÉPLACER)
HRM	6	MALE/MASCULIN	NO FORMAL EDUCATION / AUCUNE EDUCATION FORMELLE	RURAL/ RURAL	DOMESTIC ACTIVITY / ACTIVITÉ DOMESTIQUE	PRIVATE HOUSE/HOME, DOMICILE/MAISON PRIVÉE	Fall, Chute	NA	NA	UNINTENTIONAL/NON INTENTIONNEL	NO/ NON	1	ADMITTED TO ICU / HOSPITALISÉ EN RÉA	NA
HRM	2	FEMALE/FÉMININ	NO FORMAL EDUCATION / AUCUNE EDUCATION FORMELLE	URBAN/ URBAIN	LEISURE/PLAY / LOISIR/JEU	STREET/HIGHWAY/ROAD, RUE/ROUTE/AUTOROUTE	Road traffic injury (RTI), Accident de la Route (AVP),	Mototaxi	Mototaxi	UNINTENTIONAL/NON INTENTIONNEL	NO/ NON	1	ADMITTED TO WARD / HOSPITALISÉ EN CHIRUGIE	MINOR DISABILITY (CAN PERFORM ADLS, LIMITED ABILITY TO MOVE) / INCAPACITÉ MINEURE (PEUT EFFECTUER DES ACTIVITÉS JOURNALIÈRES MINIMALES, CAPACITÉ LIMITÉE À SE DÉPLACER)
HRM	2	FEMALE/FÉMININ	NO FORMAL EDUCATION / AUCUNE EDUCATION FORMELLE	URBAN/ URBAIN	LEISURE/PLAY / LOISIR/JEU	PRIVATE HOUSE/HOME, DOMICILE/MAISON PRIVÉE	Other (please specify), Autre (précisez)	NA	NA	UNINTENTIONAL/NON INTENTIONNEL	NO/ NON	1	ADMITTED TO WARD / HOSPITALISÉ EN CHIRUGIE	MINOR DISABILITY (CAN PERFORM ADLS, LIMITED ABILITY TO MOVE) / INCAPACITÉ MINEURE (PEUT EFFECTUER DES ACTIVITÉS JOURNALIÈRES MINIMALES, CAPACITÉ LIMITÉE À SE DÉPLACER)
BRH	0.6	FEMALE/FÉMININ	NO FORMAL EDUCATION / AUCUNE EDUCATION FORMELLE	URBAN/ URBAIN	LEISURE/PLAY / LOISIR/JEU	PRIVATE HOUSE/HOME, DOMICILE/MAISON PRIVÉE	Scald, Brûlure (ébouillantage)	NA	NA	UNINTENTIONAL/NON INTENTIONNEL	NO/ NON	3	ADMITTED TO WARD / HOSPITALISÉ EN CHIRUGIE	NA
BRH	1	FEMALE/FÉMININ	NO FORMAL EDUCATION / AUCUNE EDUCATION FORMELLE	URBAN/ URBAIN	DOMESTIC ACTIVITY / ACTIVITÉ DOMESTIQUE	PRIVATE HOUSE/HOME, DOMICILE/MAISON PRIVÉE	Stab/cut, Arme blanche (couteau,etc.)	NA	NA	INTENTIONAL (ASSAULT/HOMICIDE) / INTENTIONNEL (AGRESSION/HOMICIDE)	NO/ NON	1	DIRECTLY TO OR / DIRECTEMENT AU BO	MINOR DISABILITY (CAN PERFORM ADLS, LIMITED ABILITY TO MOVE) / INCAPACITÉ MINEURE (PEUT EFFECTUER DES ACTIVITÉS JOURNALIÈRES MINIMALES, CAPACITÉ LIMITÉE À SE DÉPLACER)
BRH	8	MALE/MASCULIN	PRIMARY SCHOOL / PRIMAIRE*	RURAL/ RURAL	LEISURE/PLAY / LOISIR/JEU	STREET/HIGHWAY/ROAD, RUE/ROUTE/AUTOROUTE	Fall, Chute	NA	NA	UNINTENTIONAL/NON INTENTIONNEL	YES/OUI	3	EMERGENCY WARD OBSERVATION / EMERGENCY WARD OBSERVATION	MAJOR DISABILITY (DEPENDENT ON OTHERS) / INCAPACITÉ MAJEURE (DÉPENDANT DES AUTRES)
BRH	1.8	FEMALE/FÉMININ	NO FORMAL EDUCATION / AUCUNE EDUCATION FORMELLE	RURAL/ RURAL	LEISURE/PLAY / LOISIR/JEU	PRIVATE HOUSE/HOME, DOMICILE/MAISON PRIVÉE	Scald, Brûlure (ébouillantage)	NA	NA	UNINTENTIONAL/NON INTENTIONNEL	YES/OUI	3	ADMITTED TO WARD / HOSPITALISÉ EN CHIRUGIE	MINOR DISABILITY (CAN PERFORM ADLS, LIMITED ABILITY TO MOVE) / INCAPACITÉ MINEURE (PEUT EFFECTUER DES ACTIVITÉS JOURNALIÈRES MINIMALES, CAPACITÉ LIMITÉE À SE DÉPLACER)
BRH	2	MALE/MASCULIN	NO FORMAL EDUCATION / AUCUNE EDUCATION FORMELLE	URBAN/ URBAIN	LEISURE/PLAY / LOISIR/JEU	STREET/HIGHWAY/ROAD, RUE/ROUTE/AUTOROUTE	Road traffic injury (RTI), Accident de la Route (AVP),	Pedestrian/ Piéton	Mototaxi	UNINTENTIONAL/NON INTENTIONNEL	NO/ NON	3	EMERGENCY WARD OBSERVATION / EMERGENCY WARD OBSERVATION	MAJOR DISABILITY (DEPENDENT ON OTHERS) / INCAPACITÉ MAJEURE (DÉPENDANT DES AUTRES)
HLD	4	MALE/MASCULIN	NO FORMAL EDUCATION / AUCUNE EDUCATION FORMELLE	URBAN/ URBAIN	LEISURE/PLAY / LOISIR/JEU	STREET/HIGHWAY/ROAD, RUE/ROUTE/AUTOROUTE	Road traffic injury (RTI), Accident de la Route (AVP),	Pedestrian/ Piéton	Private Car/ Véhicule privé	UNINTENTIONAL/NON INTENTIONNEL	NO/ NON	1	ADMITTED TO WARD / HOSPITALISÉ EN CHIRUGIE	LITTLE OR NO DISABILITY / INCAPACITÉ TRÈS FAIBLE OU ABSENTE
HLD	3	MALE/MASCULIN	PRIMARY SCHOOL / PRIMAIRE*	URBAN/ URBAIN	DOMESTIC ACTIVITY / ACTIVITÉ DOMESTIQUE	PRIVATE HOUSE/HOME, DOMICILE/MAISON PRIVÉE	Scald, Brûlure (ébouillantage)	NA	NA	UNINTENTIONAL/NON INTENTIONNEL	NO/ NON	2	ADMITTED TO WARD / HOSPITALISÉ EN CHIRUGIE	LITTLE OR NO DISABILITY / INCAPACITÉ TRÈS FAIBLE OU ABSENTE
HLD	9	MALE/MASCULIN	PRIMARY SCHOOL / PRIMAIRE*	RURAL/ RURAL	DOMESTIC ACTIVITY / ACTIVITÉ DOMESTIQUE	PRIVATE HOUSE/HOME, DOMICILE/MAISON PRIVÉE	Fall, Chute	NA	NA	UNINTENTIONAL/NON INTENTIONNEL	NO/ NON	0	ADMITTED TO WARD / HOSPITALISÉ EN CHIRUGIE	LITTLE OR NO DISABILITY / INCAPACITÉ TRÈS FAIBLE OU ABSENTE
HLD	3	MALE/MASCULIN	PRIMARY SCHOOL / PRIMAIRE*	RURAL/ RURAL	LEISURE/PLAY / LOISIR/JEU	PRIVATE HOUSE/HOME, DOMICILE/MAISON PRIVÉE	Fall, Chute	NA	NA	UNINTENTIONAL/NON INTENTIONNEL	NO/ NON	0	ADMITTED TO WARD / HOSPITALISÉ EN CHIRUGIE	LITTLE OR NO DISABILITY / INCAPACITÉ TRÈS FAIBLE OU ABSENTE
HRM	4	MALE/MASCULIN	NO FORMAL EDUCATION / AUCUNE EDUCATION FORMELLE	URBAN/ URBAIN	LEISURE/PLAY / LOISIR/JEU	STREET/HIGHWAY/ROAD, RUE/ROUTE/AUTOROUTE	Road traffic injury (RTI), Accident de la Route (AVP),	Pedestrian/ Piéton	Mototaxi	UNINTENTIONAL/NON INTENTIONNEL	YES/OUI	1	ADMITTED TO WARD / HOSPITALISÉ EN CHIRUGIE	MAJOR DISABILITY (DEPENDENT ON OTHERS) / INCAPACITÉ MAJEURE (DÉPENDANT DES AUTRES)
HRL	8	FEMALE/FÉMININ	PRIMARY SCHOOL / PRIMAIRE*	URBAN/ URBAIN	DOMESTIC ACTIVITY / ACTIVITÉ DOMESTIQUE	PRIVATE HOUSE/HOME, DOMICILE/MAISON PRIVÉE	Burn (smoke/fire/flames), Brûlure (incendie/fumée),	NA	NA	UNINTENTIONAL/NON INTENTIONNEL	YES/OUI	0	ADMITTED TO WARD / HOSPITALISÉ EN CHIRUGIE	LITTLE OR NO DISABILITY / INCAPACITÉ TRÈS FAIBLE OU ABSENTE
HDK	8	MALE/MASCULIN	PRIMARY SCHOOL / PRIMAIRE*	RURAL/ RURAL	LEISURE/PLAY / LOISIR/JEU	STREET/HIGHWAY/ROAD, RUE/ROUTE/AUTOROUTE	Road traffic injury (RTI), Accident de la Route (AVP),	Pedestrian/ Piéton	Private Car/ Véhicule privé	UNINTENTIONAL/NON INTENTIONNEL	NO/ NON	1	ADMITTED TO WARD / HOSPITALISÉ EN CHIRUGIE	MAJOR DISABILITY (DEPENDENT ON OTHERS) / INCAPACITÉ MAJEURE (DÉPENDANT DES AUTRES)
HDB	7	MALE/MASCULIN	PRIMARY SCHOOL / PRIMAIRE*	RURAL/ RURAL	LEISURE/PLAY / LOISIR/JEU	PRIVATE HOUSE/HOME, DOMICILE/MAISON PRIVÉE	Fall, Chute	NA	NA	UNINTENTIONAL/NON INTENTIONNEL	NO/ NON	0	ADMITTED TO ICU / HOSPITALISÉ EN RÉA	LITTLE OR NO DISABILITY / INCAPACITÉ TRÈS FAIBLE OU ABSENTE
BRH	6	MALE/MASCULIN	PRIMARY SCHOOL / PRIMAIRE*	URBAN/ URBAIN	EDUCATION/APPRENTISSAGE	SCHOOL/INSTITUTION/EDUCATIONAL AREA, ECOLE/LYCÉE/LIEU D'APPRENTISSAGE	Road traffic injury (RTI), Accident de la Route (AVP),	Pedestrian/ Piéton	Mototaxi	UNINTENTIONAL/NON INTENTIONNEL	NO/ NON	1	ADMITTED TO WARD / HOSPITALISÉ EN CHIRUGIE	MAJOR DISABILITY (DEPENDENT ON OTHERS) / INCAPACITÉ MAJEURE (DÉPENDANT DES AUTRES)
HRM	8	MALE/MASCULIN	OTHER (SPECIFY) / AUTRE (PRÉCISEZ)	URBAN/ URBAIN	LEISURE/PLAY / LOISIR/JEU	PRIVATE HOUSE/HOME, DOMICILE/MAISON PRIVÉE	Burn (smoke/fire/flames), Brûlure (incendie/fumée),	NA	NA	UNINTENTIONAL/NON INTENTIONNEL	YES/OUI	3	ADMITTED TO WARD / HOSPITALISÉ EN CHIRUGIE	LITTLE OR NO DISABILITY / INCAPACITÉ TRÈS FAIBLE OU ABSENTE
HRM	9	MALE/MASCULIN	OTHER (SPECIFY) / AUTRE (PRÉCISEZ)	URBAN/ URBAIN	LEISURE/PLAY / LOISIR/JEU	PRIVATE HOUSE/HOME, DOMICILE/MAISON PRIVÉE	Burn (smoke/fire/flames), Brûlure (incendie/fumée),	NA	NA	UNINTENTIONAL/NON INTENTIONNEL	NO/ NON	3	ADMITTED TO WARD / HOSPITALISÉ EN CHIRUGIE	LITTLE OR NO DISABILITY / INCAPACITÉ TRÈS FAIBLE OU ABSENTE
HLD	9	MALE/MASCULIN	PRIMARY SCHOOL / PRIMAIRE*	URBAN/ URBAIN	LEISURE/PLAY / LOISIR/JEU	PRIVATE HOUSE/HOME, DOMICILE/MAISON PRIVÉE	Fall, Chute	NA	NA	UNINTENTIONAL/NON INTENTIONNEL	NO/ NON	1	ADMITTED TO WARD / HOSPITALISÉ EN CHIRUGIE	LITTLE OR NO DISABILITY / INCAPACITÉ TRÈS FAIBLE OU ABSENTE
